# Supplementary material for: Conservation status of ethnic minority medicinal plants in China for the thirty by thirty target
Source: iScience. 2026 Jun 1;29(6):116140. doi: 10.1016/j.isci.2026.116140 (PMC13233616; doi:10.1016/j.isci.2026.116140)
Supplement: Table S1. Species list of Chinese ethnic minority medicinal plants included in this study [file mmc2.xlsx]

## Sheet: Sheet1
Table S2. True skill statistic (TSS) and area under the operating characteristic curve (AUC) values of RCMPs selected for species distribution model and their climatically suitable habitat areas under future (2070) climate scenarios (RCP 2.6, RCP 4.5, RC P6.0 and RCP 8.5).
Species	TSS	AUC	RCP 2.6	RCP 4.5	RCP 6.0	RCP 8.5
Begonia formosana	1	1	1.24752	2.55446	0.0594059	-0.0792079
Capparis trichocarpa	1	1	0.349162	1.45251	1.06983	5.18156
Dendrobium equitans	1	1	-0.794979	-0.757322	-0.702929	-0.92887
Dendrobium pendulum	1	1	-0.153846	4.45055	2.03846	2.6044
Flickingeria comata	1	1	-0.151515	-0.247475	-0.464646	-0.186869
Hornstedtia hainanensis	1	1	0.75139	1.29547	0.664813	0.216044
Pyrethrum petrareum	1	1	2.04409	1.10062	1.11984	-0.236857
Cinnamomum osmophloeum	0.999167	0.999583	-0.1673	-0.121673	-0.269962	-0.254753
Firmiana hainanensis	0.999167	0.999583	0.255208	-0.657552	-0.545573	-0.325521
Etlingera yunnanensis	0.998889	0.999444	1.03995	-0.587544	0.0188014	1.03408
Hornstedtia tibetica	0.998889	0.999444	-0.363782	-0.471154	-0.285256	-0.233974
Scutellaria shweliensis	0.998889	0.999444	-0.329855	0.327206	-0.95053	-0.0141652
Anemone tibetica	0.997778	0.998889	1.23566	2.71883	1.08416	2.0318
Cinnamomum chartophyllum	0.997778	0.998889	0.46444	-0.252155	-0.113147	-0.075431
Curcuma sichuanensis	0.997778	0.998889	-0.629868	-0.636692	-0.599358	-0.592533
Stephania kuinanensis	0.997778	0.998889	1.25116	5.98332	4.93234	0.483781
Uncaria yunnanensis	0.997778	0.998889	2.62981	9.52885	3.70673	10.9688
Amomum longiligulare	0.996667	0.998333	0.161357	-0.0626927	-0.240493	0.0318602
Argyreia lineariloba	0.996667	0.998333	0.046418	0.0450765	-0.160451	0.843842
Berberis nullinervis	0.996667	0.998333	0.105006	0.0039072	0.558974	-0.472283
Coptis quinquesecta	0.996667	0.998333	-0.483357	-0.598649	0.281717	-0.0795948
Hibiscus yunnanensis	0.996667	0.998333	2.09146	0.0857449	0.165416	0.559486
Primula soongii	0.996667	0.998333	1.35466	-0.165419	0.267529	1.71613
Scutellaria tenax var. patentipilosa	0.996667	0.998333	0.0704333	0.115888	0.769669	-0.160748
Delphinium chenii	0.995556	0.997778	0.357342	-0.159929	-0.431721	0.00132295
Syzygium xizangense	0.995556	0.997778	0.0708203	-0.475123	-0.882116	-0.813537
Aster techinensis	0.994444	0.997222	1.70917	0.0217445	0.264393	0.547072
Illigera aromatica	0.994444	0.997222	0.380737	1.59142	1.15651	1.33258
Scutellaria purpureocardia	0.994444	0.997222	-0.378587	-0.465906	-0.160444	-0.16569
Solms-Laubachia lanata	0.994444	0.997222	0.435656	0.0252913	0.0621126	0.291346
Holcoglossum amesianum	0.994167	0.997083	0.0929071	-0.228771	-0.267732	-0.165834
Psychotria pilifera	0.994167	0.997083	5.09501	0.807552	0.147381	1.27771
Aegle marmelos	0.993333	0.996667	0.478563	1.35921	0.74971	-0.123986
Chrysosplenium absconditicapsulum	0.993333	0.996667	1.04162	2.06096	2.4906	0.770408
Dendrobium cariniferum	0.993333	0.996667	-0.0303479	0.168764	-0.165803	0.197631
Lysimachia delavayi	0.993333	0.996667	0.832141	-0.148307	2.64378	0.963281
Panax zingiberensis	0.993333	0.996667	0.267107	2.34292	-0.209953	-0.216952
Arisaema costatum	0.992222	0.996111	1.88739	3.69319	0.686251	3.64137
Berberis kunmingensis	0.992222	0.996111	-0.319204	0.293685	-0.0285467	-0.13192
Codonopsis tsinglingensis	0.992222	0.996111	-0.321963	-0.548773	-0.447038	1.03651
Myricaria laxa	0.992222	0.996111	0.385408	-0.34392	0.186552	0.149356
Salvia lankongensis	0.992222	0.996111	2.62471	2.9602	1.62055	4.12726
Sophora tonkinensis var. polyphylla	0.992222	0.996111	-0.396419	0.527838	0.415306	-0.209128
Stephania micrantha	0.992222	0.996111	0.258524	-0.440174	1.90639	-0.0489771
Epigynum auritum	0.991667	0.995833	0.228106	0.424644	0.268839	-0.514257
Musella lasiocarpa	0.991667	0.995833	-0.425615	0.667506	1.30705	1.21113
Scrophularia spicata	0.991667	0.995833	-0.315008	-0.161627	0.143485	-0.0610225
Styrophyton caudatum	0.991667	0.995833	1.27576	0.406061	0.10303	0.327273
Gentiana subuniflora	0.991111	0.995556	0.495971	0.402851	0.975519	0.277967
Impatiens microcentra	0.991111	0.995556	-0.0923825	0.517558	0.545111	0.693139
Isodon enanderianus	0.991111	0.995556	1.24094	1.98913	2.04529	2.97029
Meconopsis wilsonii	0.991111	0.995556	0.273693	-0.423566	0.12382	0.127814
Pleurospermum tsekuense	0.991111	0.995556	-0.0479067	-0.718349	-0.211595	-0.500629
Swertia kingii	0.991111	0.995556	1.43554	0.0154937	1.12699	-0.52881
Swertia mileensis	0.991111	0.995556	0.0833592	-0.204834	-0.202975	-0.142857
Swertia patens	0.991111	0.995556	-0.348963	-0.349501	0.110752	-0.183239
Corydalis stenantha	0.990833	0.995417	-0.409722	-0.450181	-0.352657	-0.34843
Gentiana primuliflora	0.990833	0.995417	0.0476569	0.382049	-0.156473	0.211279
Glechoma sinograndis	0.990833	0.995417	0.303704	0.65	-0.331481	0.967593
Lobelia taliensis	0.990833	0.995417	0.0473333	-0.212	-0.329333	-0.17
Michelia baillonii	0.990833	0.995417	-0.271399	-0.218511	-0.290884	-0.125957
Primulina hedyotidea	0.990833	0.995417	-0.624933	-0.476088	0.411607	-0.104245
Arisaema calcareum	0.99	0.995	-0.569592	-0.423797	0.0642674	-0.132574
Cremanthodium stenactinium	0.989167	0.994583	0.11023	-0.236326	1.60292	-0.354906
Gynostemma guangxiense	0.989167	0.994583	-0.501171	-0.474239	1.17916	-0.0562061
Aconitum yangii var. villosulum	0.988889	0.994444	2.41931	0.0228175	0.425926	0.513558
Dracocephalum isabellae	0.988889	0.994444	1.93865	0.510827	1.02362	1.63583
Dracocephalum tanguticum var. cinereum	0.988333	0.994167	-0.35292	0.0809361	0.0178325	-0.242195
Aconitum ouvrardianum var. acutiusculum	0.987778	0.993889	0.432823	1.11054	0.5	0.0505952
Mahonia calamicaulis subsp. kingdon-wardiana	0.987778	0.993889	-0.467231	1.0852	-0.17695	-0.519501
Solanum deflexicarpum	0.987778	0.993889	2.90179	-0.30316	-0.153715	0.40222
Asparagus trichoclados	0.9875	0.99375	0.322368	-0.351108	1.61011	-0.514889
Firmiana major	0.9875	0.99375	0.237288	0.0469361	0.16884	0.0880052
Rhamnus aurea	0.9875	0.99375	0.536281	0.18254	0.0170068	0.337868
Hydnocarpus annamensis	0.986667	0.993333	-0.283926	-0.212318	-0.50025	0.0490736
Micromeria barosma	0.986667	0.993333	0.212477	-0.0351782	0.108349	-0.156191
Salvia bifidocalyx	0.986667	0.993333	0.021856	0.168398	-0.146184	0.411322
Spatholobus uniauritus	0.986667	0.993333	0.68918	-0.184918	-0.0478689	0.110164
Campylandra ensifolia	0.985833	0.992917	0.0775316	1.10522	-0.30538	0.426424
Lirianthe henryi	0.985833	0.992917	0.394356	-0.24602	-0.134588	-0.00289436
Berberis trichiata	0.985556	0.992778	-0.507197	-0.226381	0.488616	-0.138707
Hemsleya chinensis var. polytricha	0.985556	0.992778	-0.0371387	0.536994	0.339884	-0.327457
Amomum neoaurantiacum	0.985	0.9925	-0.0257113	0.218375	0.599246	0.773397
Dunbaria circinalis	0.985	0.9925	0.382671	-0.101083	0.744585	2.86462
Lycium yunnanense	0.985	0.9925	-0.225071	0.188034	-0.019536	-0.011396
Veratrum taliense	0.985	0.9925	-0.0274251	-0.141696	0.0223464	0.268664
Ajuga pantantha	0.984444	0.992222	-0.19152	-0.0487329	-0.622482	-0.600552
Delphinium angustirhombicum	0.984444	0.992222	-0.366471	-0.0647459	-0.381194	-0.501346
Delphinium hui	0.984444	0.992222	-0.956878	-0.34516	-0.350619	-0.598981
Delphinium yangii	0.984444	0.992222	-0.21685	0.0474979	0.0302516	-0.037037
Paeonia decomposita	0.984444	0.992222	9.73365	3.97837	0.799038	4.81058
Crataegus chungtienensis	0.984167	0.992083	-0.137248	-0.236242	-0.409396	0.152685
Erycibe obtusifolia	0.984167	0.992083	-0.00190355	0.0983503	-0.303934	0.388325
Gentiana delavayi	0.984167	0.992083	0.10822	0.0674157	-0.083974	-0.188646
Humulus yunnanensis	0.984167	0.992083	1.00667	0.858316	-0.0816222	-0.0903491
Polygala didyma	0.984167	0.992083	-0.496822	0.262592	-0.302689	-0.286064
Barleria lupulina	0.983333	0.991667	1.56155	0.722862	1.73438	2.63493
Corydalis tsayulensis	0.983333	0.991667	1.10592	0.741878	0.588429	0.217178
Curcuma kwangsiensis	0.983333	0.991667	0.351779	0.397516	-0.29249	0.249012
Ensete wilsonii	0.983333	0.991667	1.52033	-0.349583	-0.297064	0.100727
Gymnadenia bicornis	0.983333	0.991667	-0.464186	1.84975	-0.153889	-0.173195
Hoya mengtzeensis	0.983333	0.991667	0.475265	2.89694	0.295053	4.54181
Luculia yunnanensis	0.983333	0.991667	-0.143449	-0.116002	-0.164682	-0.117556
Cycas pectinata	0.9825	0.99125	0.430233	0.339701	-0.189369	0.185216
Solms-laubachia linearifolia	0.9825	0.99125	0.541958	0.64985	0.545954	0.8002
Arenaria napuligera	0.982222	0.991111	-0.0550634	0.330381	0.408427	0.154417
Lonicera mucronata	0.982222	0.991111	-0.579577	-0.0589756	0.293262	0.138471
Meconopsis pseudohorridula	0.982222	0.991111	0.104403	0.54105	1.91886	-0.157085
Saxifraga bulleyana	0.982222	0.991111	0.900207	0.348501	0.42606	1.91727
Campylotropis harmsii	0.981667	0.990833	0.0358948	-0.395854	0.0778564	0.470172
Campylotropis trigonoclada var. bonatiana	0.981667	0.990833	0.20934	0.0837359	0.413849	0.533816
Stephania longipes	0.981667	0.990833	-0.176169	-0.242873	-0.22862	-0.128848
Corydalis pubicaulis	0.981111	0.990556	-0.136158	-0.354313	-0.486209	-0.322969
Iris qinghainica	0.981111	0.990556	-0.445649	0.0505747	-0.155008	0.167159
Alpinia coriandriodora	0.980833	0.990417	-0.336568	0.418129	0.516415	-0.423498
Corydalis bulbifera	0.980833	0.990417	0.162248	-0.21527	0.161718	-0.00715801
Croton laevigatus	0.980833	0.990417	-0.320388	0.209277	-0.263215	0.00539374
Gynostemma compressum	0.980833	0.990417	-0.525208	-0.249307	-0.219945	-0.181163
Heracleum rapula	0.98	0.99	-0.77181	-0.667199	-0.249789	-0.298244
Rhododendron tubulosum	0.98	0.99	-0.324351	-0.117462	-0.135717	-0.0260785
Hedysarum blepharopterum	0.979167	0.989583	0.444906	0.32717	-0.38717	0.210943
Berberis dictyophylla var. dictyophylla	0.978889	0.989444	-0.655268	-0.17332	-0.419612	-0.297897
Oxytropis subpodoloba	0.978889	0.989444	0.557712	-0.428186	-0.515703	-0.19784
Pedicularis przewalskii subsp. przewalskii	0.978889	0.989444	0.0148379	-0.0578395	1.50818	-0.0282582
Saxifraga pratensis	0.978889	0.989444	-0.142533	-0.265784	-0.0967864	0.031758
Aster fulgidulus	0.978333	0.989167	-0.00685753	0.264358	-0.232128	-0.369278
Paris polyphylla var. alba	0.978333	0.989167	0.573123	0.145392	0.120819	1.49078
Aconitum stapfianum	0.977778	0.988889	-0.574416	-0.519188	-0.35797	-0.184365
Anemone flaccida var. hirtella	0.977778	0.988889	-0.298178	-0.70265	0.445886	-0.250414
Salvia pogonochila	0.977778	0.988889	0.0209208	-0.257037	-0.0461083	-0.422407
Torreya yunnanensis	0.9775	0.98875	-0.143117	0.129776	0.213463	-0.220133
Aconitum yangii var. yangii	0.976667	0.988333	-0.290809	-0.582044	-0.594627	-0.433897
Asarum heterotropoides	0.976667	0.988333	0.486139	1.1194	1.28828	0.726729
Corydalis hemidicentra	0.976667	0.988333	-0.322118	-0.201385	0.328055	0.487877
Corydalis lhorongensis	0.976667	0.988333	-0.0553461	0.094879	0.26858	-0.526822
Marsdenia longipes	0.976667	0.988333	-0.393726	0.0955234	0.255199	2.40783
Saxifraga signatella	0.976667	0.988333	1.41306	0.0394837	-0.186788	-0.221716
sorbus koehneana	0.975556	0.987778	-0.174881	0.11485	0.081307	0.0208424
Scutellaria hypericifolia var. pilosa	0.975	0.9875	-0.00295744	-0.529832	0.133728	0.353414
Aster megalanthus	0.974444	0.987222	-0.487015	0.191054	-0.103743	-0.456837
Salvia mekongensis	0.974167	0.987083	-0.343989	-0.126069	0.210716	-0.0904998
Aconitum geniculatum	0.973333	0.986667	-0.252226	0.602374	0.573689	0.37092
Angelica oncosepala	0.973333	0.986667	0.248943	-0.00328793	0.381869	0.92015
Excoecaria venenata	0.973333	0.986667	-0.0204563	-0.5893	0.514555	0.856806
Meconopsis pinnatifolia	0.973333	0.986667	1.45866	3.51347	-0.0645611	-0.0717603
Pleurospermum rivulorum	0.973333	0.986667	0.671932	-0.072904	-0.452005	0.0510328
Ajuga campylantha	0.9725	0.98625	-0.480787	-0.424555	-0.324836	-0.493158
Pedicularis corymbifera	0.972222	0.986111	0.117081	-0.288128	-0.0769592	-0.299859
Gentiana filistyla	0.970833	0.985417	0.105557	-0.143744	-0.230363	-0.0841354
Saxifraga isophylla	0.970833	0.985417	-0.0792126	-0.29318	0.0794469	0.00679634
Peucedanum violaceum	0.97	0.985	0.176197	0.0798258	-0.280987	0.030479
Gentiana simulatrix	0.969167	0.984583	-0.185398	0.449115	0.373451	0.263274
Meconopsis argemonantha	0.968889	0.984444	0.228845	0.927643	0.787834	-0.0448859
Daphne altaica	0.968333	0.984167	0.299031	0.665966	0.568317	0.440472
Lagotis yunnanensis	0.968333	0.984167	0.306912	0.165504	0.323716	0.276157
Heteropolygonatum ginfushanicum	0.967778	0.983889	0.918	0.508923	0.282154	0.403846
Aconitum stylosum	0.9675	0.98375	-0.363825	-0.431136	-0.501553	-0.362789
Aralia apioides	0.96631	0.983155	-0.0718542	-0.146512	0.267438	0.0665966
Dillenia indica	0.965606	0.982803	-0.670035	-0.311072	-0.524165	-0.432337
Ferula sinkiangensis	0.965	0.9825	-0.126148	-0.430204	-0.50168	-0.682725
Jasminanthes chunii	0.965	0.9825	0.287635	0.104968	-0.0687337	0.645125
Stauntonia yaoshanensis	0.964444	0.982222	-0.431638	0.154426	0.314124	-0.516761
Naravelia zeylanica	0.964167	0.982083	-0.243213	0.281731	-0.125459	0.211665
Rhododendron bulu	0.963333	0.981667	0.244668	-0.0643863	0.210463	0.240644
Synotis duclouxii	0.963333	0.981667	-0.118573	-0.0472193	0.494229	0.348374
Corydalis yunnanensis	0.9625	0.98125	-0.0544118	-0.0284314	0.248529	-0.180882
Dendrobium chrysotoxum	0.9625	0.98125	0.551681	0.632628	1.64757	0.0336239
Bulleyia yunnanensis	0.962436	0.981218	0.772502	0.430267	0.493571	0.0049456
Aconitum richardsonianum var. pseudosessiliflorum	0.961667	0.980833	0.236001	-0.446333	-0.471777	-0.502327
Epipactis palustris	0.961111	0.980556	0.875353	-0.286673	0.152262	-0.0199863
Cyananthus longiflorus	0.960606	0.980303	-0.050138	-0.336247	0.0800368	-0.160074
Arisaema candidissimum	0.96	0.98	-0.213966	-0.28111	-0.187705	0.00149209
Illicium difengpi	0.96	0.98	-0.363636	0.53719	1.38843	-0.472911
Paeonia suffruticosa subsp. suffruticosa	0.96	0.98	1.80834	0.45062	0.65947	-0.547648
Rubus austrotibetanus	0.96	0.98	0.141021	0.115318	0.197638	0.12817
Piper yunnanense	0.959167	0.979583	-0.237821	-0.248718	-0.124359	-0.382051
Dolomiaea souliei var. souliei	0.958889	0.979444	-0.516331	-0.383414	0.115592	-0.177506
Astragalus josephii	0.958333	0.979167	-0.264472	0.691557	-0.506707	0.685675
Brassaiopsis tripteris	0.958333	0.979167	-0.477302	-0.359355	-0.235045	0.747136
Scrophularia delavayi	0.958333	0.979167	-0.0604878	0.127317	-0.0209756	-0.3
Schisandra micrantha	0.956786	0.978393	0.581866	0.754401	0.117958	0.388204
Salvia smithii	0.956667	0.978333	0.120071	-0.641551	-0.35911	-0.71822
Delphinium bulleyanum	0.956594	0.978297	0.130714	0.142857	0.195714	-0.0264286
Cremanthodium angustifolium	0.95625	0.978125	0.810722	-0.0388403	1.04978	0.186543
Habenaria tibetica	0.955833	0.977917	-0.090051	-0.285714	-0.239541	0.63699
Lagotis praecox	0.955833	0.977917	-0.144496	0.376744	0.124341	0.113798
Hepatica nobilis var. asiatica	0.954936	0.977468	-0.146928	-0.846839	-0.477293	-0.0650045
Dendrobium falconeri	0.954583	0.977292	0.218326	-0.330317	1.01357	0.519231
Ferula fukanensis	0.954167	0.977083	0.0957321	-0.173681	0.327504	-0.116775
Lycopus lucidus var. maackianus	0.954167	0.977083	0.0461981	0.67595	0.577365	0.346596
Selaginella nummularifolia	0.954167	0.977083	-0.260843	0.115361	0.0457831	0.0954819
Loxostigma glabrifolium	0.952917	0.976458	-0.805304	-0.517464	-0.678849	-0.411708
Isodon irroratus	0.9525	0.97625	-0.321829	-0.262346	-0.719978	-0.0939955
Jasminum cinnamomifolium	0.9525	0.97625	-0.526045	-0.746422	-0.851173	-0.813967
Isodon yuennanensis	0.952083	0.976042	0.00131521	0.0149057	0.0631302	0.0219202
Corydalis atuntsuensis	0.951667	0.975833	0.269751	0.213578	0.167918	-0.0417543
Passiflora papilio	0.951009	0.975504	0.382245	0.376376	0.109318	0.487161
Dipoma iberideum	0.950833	0.975417	0.003861	0.256757	0.140283	0.181467
Gymnotheca involucrata	0.950833	0.975417	-0.683717	-0.527302	-0.714779	-0.608283
Illigera henryi	0.950833	0.975417	-0.661553	-0.152445	0.444871	0.471716
Primula blattariformis	0.950833	0.975417	-0.034212	0.405496	0.429052	0.0869321
Corydalis taliensis	0.950725	0.975362	-0.0739884	-0.10289	-0.198266	-0.0277457
Viburnum triplinerve	0.950166	0.975083	0.174916	-0.190664	0.299775	0.144544
Angiopteris esculenta	0.950119	0.97506	0.774878	0.163948	1.46411	0.270799
Eritrichium sinomicrocarpum	0.95	0.975	-0.19094	0.364698	0.532133	-0.108896
Angiopteris caudatiformis	0.949891	0.974946	-0.21978	-0.0361068	0.0675039	0.491366
Incarvillea altissima	0.949167	0.974583	-0.0237491	-0.246484	-0.166705	0.0166013
Incarvillea delavayi	0.949167	0.974583	0.249464	-0.260178	-0.304867	-0.302418
Rhododendron flavidum	0.949167	0.974583	0.0239425	0.375898	-0.298484	0.0335196
Delphinium forrestii	0.949103	0.974551	0.147959	-0.22121	0.029519	-0.364431
Delphinium batangense	0.948452	0.974226	0.634008	0.210551	0.569948	0.311352
Aster handelii	0.948333	0.974167	0.215119	0.532725	0.306951	0.37037
Spodiopogon sagittifolius	0.948333	0.974167	2.05944	-0.0805556	0.0733333	0.782222
Dracaena cambodiana	0.947976	0.973988	-0.0881207	0.0214216	-0.297955	-0.133885
Corydalis polyphylla	0.9475	0.97375	-0.308769	-0.240973	-0.424097	-0.106485
Mussaenda kwangsiensis	0.947436	0.973718	-0.096307	2.31644	-0.117306	0.85735
Garcinia paucinervis	0.947222	0.973611	-0.623093	-0.398752	-0.121359	-0.131068
Thalictrum wangii	0.946786	0.973393	-0.0272049	-0.307152	-0.0776656	-0.11584
Ainsliaea pertyoides var. pertyoides	0.946667	0.973333	0.199344	0.313443	0.410492	0.72918
Corydalis eugeniae	0.946667	0.973333	-0.46484	-0.347165	-0.357776	-0.268926
Veratrum mengtzeanum	0.946667	0.973333	-0.0875405	-0.0713293	-0.0435387	0.262158
Elsholtzia penduliflora	0.946538	0.973269	0.0137767	-0.397625	0.161995	0.249881
Cotoneaster conspicuus	0.946389	0.973194	-0.147618	0.000275406	-0.210135	-0.34591
Cremanthodium nobile	0.946111	0.973056	-0.274255	0.0764228	-0.343631	-0.123035
Yulania campbellii	0.946042	0.973021	-0.0210064	0.0268686	0.00097704	-0.23107
Terminalia bellirica	0.945833	0.972917	0.460879	-0.0750268	2.05359	0.75134
Ardisia maculosa	0.945231	0.972615	-0.0216161	-0.200721	-0.342769	-0.338652
Dalbergia polyadelpha	0.944928	0.972464	0.0173333	-0.436	-0.385667	-0.666
Asarum longerhizomatosum	0.944583	0.972292	-0.21404	-0.174123	-0.284928	-0.53682
Dracocephalum psammophilum	0.944444	0.972222	0.147448	0.139554	0.212157	-0.0871403
Corydalis lupinoides	0.944167	0.972083	-0.358914	-0.604486	-0.167355	-0.210744
Passiflora henryi	0.944167	0.972083	-0.025489	-0.0308239	-0.184944	-0.0723177
Cephalostachyum chinense	0.944167	0.972083	0.339166	-0.205353	-0.0339681	-0.13124
Hylotelephium mingjinianum	0.943627	0.971814	-0.0511236	0.992697	0.130337	0.707303
Physospermopsis delavayi	0.943452	0.971726	0.3604	0.278576	0.342286	0.356652
Juniperus recurva	0.942851	0.971425	-0.135809	0.0447973	-0.0652112	-0.181741
Dysosma tsayuensis	0.9425	0.97125	0.0219567	0.646432	-0.158863	-0.104617
Primula cockburniana	0.942273	0.971136	-0.380777	1.02836	-0.216387	0.929097
Dendrobium loddigesii	0.942083	0.971042	0.158688	0.26773	0.00398936	0.179965
Croomia japonica	0.940952	0.970476	0.0748792	-0.162802	0.109662	-0.138164
Murraya tetramera	0.940417	0.970208	-0.130983	-0.18961	-0.197032	0.0155844
Begonia algaia	0.940119	0.97006	-0.424645	0.0132798	-0.211242	-0.303274
Cirsium periacanthaceum	0.94	0.97	-0.451769	-0.519026	-0.440639	-0.604642
Hippolytia delavayi	0.939755	0.969877	-0.412017	-0.508088	0.151535	-0.205018
Androsace dissecta	0.939583	0.969792	-0.143058	-0.0510923	-0.418252	-0.218464
Aconitum transsectum	0.939167	0.969583	-0.440022	0.513179	0.329747	0.449166
Cinnamomum tonkinense	0.939167	0.969583	0.138336	-0.0492767	-0.208861	-0.246835
Psammosilene tunicoides	0.939048	0.969524	-0.0640088	-0.094733	0.107535	0.277249
Cleisostoma simondii var. guangdongense	0.938452	0.969226	0.173881	0.633896	0.719736	0.334556
Plumbago indica	0.938333	0.969167	0.266667	0.0349425	0.0533333	0.0395402
Dendrobium fimbriatum	0.93807	0.969035	0.587879	1.05253	-0.03367	0.784512
Salvia flava	0.937917	0.968958	-0.31903	-0.216836	-0.4019	-0.0343924
Aconitum richardsonianum var. richardsonianum	0.937778	0.968889	-0.29056	0.921829	1.18121	-0.34745
Arcangelisia gusanlung	0.9375	0.96875	1.35979	7.44974	2.66667	3.53968
Gentiana waltonii	0.9375	0.96875	0.160256	-0.124494	-0.174764	0.426113
Primulina longgangensis	0.9375	0.96875	-0.191694	-0.279199	-0.293289	-0.675565
Sterculia brevissima	0.9375	0.96875	-0.393053	-0.223949	0.0859232	-0.271481
Bupleurum longicaule var. amplexicaule	0.937083	0.968542	-0.304005	-0.311055	-0.154822	0.102651
Dracaena cochinchinensis	0.936212	0.968106	0.986486	1.49272	0.95738	2.10707
Lomatogonium oreocharis	0.935769	0.967885	-0.26325	-0.439413	-0.367753	-0.338393
Taphrospermum verticillatum	0.935	0.9675	0.0582661	-0.319761	-0.449982	0.599333
Schefflera arboricola	0.934341	0.96717	-0.0647906	-0.22644	0.747382	1.62042
Corydalis benecincta	0.934167	0.967083	-0.172956	-0.10456	0.433569	-0.411164
Hydrocotyle wilsonii	0.934167	0.967083	-0.15424	-0.634436	-0.135601	-0.579217
Meconopsis speciosa	0.933712	0.966856	0.425754	0.420727	-0.0769528	0.283449
Corydalis delavayi	0.933333	0.966667	0.243257	0.256743	0.360639	0.334665
Ferula conocaula	0.933333	0.966667	-0.326911	-0.187387	-0.74406	-0.695551
Impatiens uliginosa	0.932368	0.966184	0.0392272	0.599532	-0.0977752	0.0403981
Oxytropis reniformis	0.932222	0.966111	-0.0929324	0.787377	-0.0843527	-0.643051
Fritillaria ussuriensis	0.931667	0.965833	0.0603774	0.913962	0.371321	5.43019
Codonopsis chlorocodon	0.930833	0.965417	0.258432	0.198861	0.99124	1.69251
Parnassia yunnanensis	0.930833	0.965417	0.866052	0.373848	-0.080085	-0.142098
Phyllostachys nuda	0.930833	0.965417	-0.720898	0.309958	-0.215989	-0.0790089
Primula forbesii	0.930833	0.965417	0.0520887	0.230531	-0.132543	-0.0990201
Polystichum cyclolobum	0.930303	0.965152	0.048968	-0.294618	0.267908	0.58276
Codonopsis subglobosa	0.930294	0.965147	-0.403147	0.0760406	-0.12586	-0.178958
Hedyotis ampliflora	0.930152	0.965076	-0.696309	-0.110738	-0.681208	-0.578859
Cistanche tubulosa	0.93	0.965	-0.510236	-0.398306	-0.241823	0.358381
Helminthostachys zeylanica	0.929936	0.964968	0.198394	0.490316	0.00377893	0.019367
Clerodendrum hainanense	0.929693	0.964846	0.651747	0.793668	0.0622271	0.504367
Nepeta hemsleyana	0.929286	0.964643	1.09959	0.0575881	0.810298	0.714092
Lomatogonium forrestii	0.928333	0.964167	0.643646	0.474448	0.325276	0.0435083
Panax stipuleanatus	0.928333	0.964167	-0.415376	-0.0934735	0.242257	-0.660951
Pertya discolor var. calvescens	0.928333	0.964167	1.00929	1.34321	0.0243902	2.13937
Saxifraga umbellulata var. pectinata	0.928333	0.964167	0.300556	0.712698	0.077811	-0.278324
Corydalis pachypoda	0.9275	0.96375	-0.160953	-0.0398024	-0.315224	-0.428239
Androsace stenophylla	0.927083	0.963542	0.110729	-0.221802	0.257221	-0.281293
Delphinium trichophorum var. platycentrum	0.926667	0.963333	-0.277757	-0.569962	-0.274335	-0.392015
Berberis veitchii	0.926212	0.963106	-0.484583	-0.240506	0.711457	0.96592
Fordia leptobotrys	0.925833	0.962917	-0.17934	0.308465	0.659254	0.751793
Codonopsis efilamentosa	0.925833	0.962917	0.466019	0.0881255	0.246453	0.590739
Heracleum tiliifolium	0.925833	0.962917	-0.263631	-0.748853	-0.285662	-0.032495
Cyclea polypetala	0.925761	0.96288	-0.265547	0.0343102	-0.131523	-0.504289
Fissistigma bracteolatum	0.925606	0.962803	-0.28048	0.115916	0.0834835	-0.105706
Aconitum brevicalcaratum	0.925	0.9625	1.14702	1.10264	1.44799	1.56588
Aralia debilis	0.925	0.9625	-0.372131	-0.670492	0.0599532	-0.380328
Piper flaviflorum	0.925	0.9625	0.35636	0.817982	0.553728	0.416667
Salvia brevilabra	0.925	0.9625	-0.287088	-0.0508242	-0.0123626	1.47756
Polygonatum curvistylum	0.924971	0.962486	0.950592	1.04066	1.0139	2.67216
Asparagus meioclados	0.924736	0.962368	-0.132332	0.267011	0.989207	-0.203191
Solms-laubachia floribunda	0.924444	0.962222	0.55388	1.3838	1.20225	0.386665
Berberis ferdinandi-coburgii	0.924286	0.962143	-0.0347293	-0.146067	0.193054	0.0229826
Allium xichuanense	0.924167	0.962083	-0.0560301	0.12231	-0.270926	-0.402802
Chimonanthus zhejiangensis	0.924167	0.962083	1.73846	0.263004	0.659341	-0.155311
Cremanthodium bupleurifolium	0.924167	0.962083	1.40531	1.39693	0.440252	1.12229
Swertia elata	0.924167	0.962083	0.223475	-0.0208855	0.33208	0.0292398
Rubus delavayi	0.923939	0.96197	-0.101322	0.0682819	0.0754405	0.16685
Callicarpa pilosissima	0.923485	0.961742	-0.381329	0.200949	-0.515823	-0.72943
Aconitum brunneum	0.923452	0.961726	-0.537028	-0.314142	0.0762064	-0.378404
Citrus hystrix	0.923333	0.961667	-0.741602	-0.160034	-0.617054	0.182601
Saraca dives	0.92287	0.961435	-0.613369	-0.373797	-0.345455	0.0449198
Dendrobium devonianum	0.922708	0.961354	-0.0876963	-0.0274869	0.50589	0.524869
Tibetia yunnanensis	0.9225	0.96125	-0.125493	-0.0828254	-0.354249	0.24991
Cremanthodium helianthus	0.922308	0.961154	0.0442786	0.312438	0.252736	0.0636816
Ophiopogon platyphyllus	0.921987	0.960994	0	0.0955701	-0.474979	0.221903
Tetrastigma lenticellatum	0.921818	0.960909	-0.240498	-0.0301442	-0.123853	-0.293578
Codonopsis bulleyana	0.921351	0.960675	-0.0913746	-0.03269	-0.198897	-0.517133
Paphiopedilum concolor	0.921111	0.960556	-0.125148	0.365998	-0.106257	-0.00118064
Kadsura oblongifolia	0.92109	0.960545	0.11061	0.132732	0.0323638	-0.0958624
Primula jaffreyana	0.920952	0.960476	-0.285775	0.0468552	0.225412	0.455889
Solms-laubachia eurycarpa	0.920952	0.960476	-0.216208	0.308198	-0.236233	-0.144869
Hypericum kouytchense	0.920119	0.96006	-0.288506	-0.389483	-0.0288506	-0.0684039
Premna szemaoensis	0.920086	0.960043	-0.0706751	0.578059	0.837553	0.309072
Aconitum fengii	0.919167	0.959583	-0.208424	0.0117238	0.244464	-0.201911
Nothosmyrnium xizangense	0.919167	0.959583	0.483512	-0.115203	-0.14561	-0.338758
Caragana soongorica	0.918333	0.959167	-0.311683	0.00576369	0.15429	-0.128353
Schefflera parvifoliolata	0.918333	0.959167	-0.855047	-0.84046	-0.819121	-0.212636
Hydnocarpus hainanensis	0.918106	0.959053	-0.573374	-0.423096	-0.757438	-0.01765
Indigofera mengtzeana	0.917917	0.958958	0.575141	-0.268927	-0.112994	-0.114124
Clematis rubifolia	0.917879	0.958939	-0.308571	0.283175	1.25143	0.64127
Ormosia nuda	0.917619	0.95881	-0.0573579	-0.470514	-0.0994802	0.531636
Sedum platysepalum	0.9175	0.95875	0.109091	0.453994	1.4292	0.153719
Berberis chingii	0.917222	0.958611	0.146334	-0.0147236	0.53095	0.64994
Rosa taronensis	0.916905	0.958452	0.682442	1.12689	0.496571	0.333333
Cyclorhiza peucedanifolia	0.916474	0.958237	-0.0747635	-0.00549283	0.0631675	-0.352457
Castanopsis ferox	0.916212	0.958106	-0.554776	-0.566472	-0.060039	-0.483821
Gentiana lineolata	0.915877	0.957939	0.527287	1.01845	0.393543	0.880861
Cimicifuga yunnanensis	0.915833	0.957917	0.239882	-0.207841	0.219646	-0.163575
Lloydia delavayi	0.915833	0.957917	0.345443	0.0178336	0.493395	0.297886
Pandanus urophyllus	0.915833	0.957917	0.186006	0.363007	0.14063	0.0374091
Ardisia maclurei	0.915788	0.957894	0.115242	0.238538	0.416976	0.434944
Ligularia melanocephala	0.915379	0.957689	-0.340751	0.0674548	-0.505563	0.144993
Pseuderanthemum haikangense	0.915152	0.957576	-0.404355	-0.224728	-0.778383	-0.87325
Asparagus kansuensis	0.915	0.9575	-0.274143	0.985981	0.752336	-0.370717
Aster hypoleucus	0.915	0.9575	2.28412	1.20529	1.38529	1.46588
Dolomiaea wardii	0.915	0.9575	-0.639653	-0.479884	-0.742981	-0.602315
Picea smithiana	0.915	0.9575	0.0730951	0.0447431	-0.868576	-0.839929
Crepis napifera	0.914722	0.957361	0.203043	0.119622	-0.0624344	0.672613
Derris eriocarpa	0.914649	0.957324	0.197054	-0.301168	0.18385	0.218893
Paeonia anomala subsp. anomala	0.914545	0.957273	-0.265202	-0.137309	0.157317	0.0219694
Campylotropis pinetorum subsp. velutina	0.91451	0.957255	-0.315949	-0.0922147	-0.210128	-0.340136
Corydalis tianzhuensis	0.914444	0.957222	0.0429328	-0.396222	-0.219473	-0.29126
Rhododendron nyingchiense	0.914167	0.957083	0.246027	0.272985	0.128831	-0.296254
Capparis masaikai	0.913929	0.956964	-0.302937	-0.159711	-0.453375	-0.0860381
Begonia lipingensis	0.913452	0.956726	0.858326	0.8314	0.0965203	0.343413
Dysosma majorensis	0.913333	0.956667	-0.846764	-0.361489	-0.784304	-0.374272
Rubus hypopitys	0.913333	0.956667	-0.791214	-0.784798	-0.646901	-0.783245
Taraxacum variegatum	0.913333	0.956667	-0.521621	-0.362877	-0.303602	0.0754206
Asarum ichangense	0.913276	0.956638	-0.226866	-0.149254	-0.0632836	-0.133731
Coleus carnosifolius	0.913171	0.956585	-0.168325	0.492952	-0.313018	0.573383
Premna confinis	0.913105	0.956552	0.147348	-0.658153	1.59528	0.375246
Manglietia patungensis	0.913056	0.956528	-0.176623	-0.407305	-0.237175	-0.123377
Epimedium sagittatum var. glabratum	0.912619	0.95631	0.380259	0.498652	0.562837	0.594121
Rhododendron intricatum	0.9125	0.95625	-0.524503	0.0241477	-0.545455	-0.559304
Orthosiphon wulfenioides var. foliosus	0.912372	0.956186	0.0532774	-0.0946077	0.291572	0.0768486
Clerodendrum serratum var. amplexifolium	0.912237	0.956119	-0.550872	0.477713	-0.0726744	0.128876
Artemisia conaensis	0.912222	0.956111	-0.267916	0.0586577	-0.0291924	0.526464
Peristylus bulleyi	0.912045	0.956023	0.0784733	0.250382	-0.286107	-0.417099
Rhododendron mariae subsp. microphyton	0.911995	0.955997	-0.00180072	-0.103842	0.15066	0.361345
Lagotis angustibracteata	0.911667	0.955833	0.343468	2.71284	0.342342	1.30255
Styrax macrocarpus	0.911667	0.955833	0.118982	-0.225585	0.283356	-0.409216
Uncaria lancifolia	0.911603	0.955801	-0.0522898	-0.117908	-0.0587833	-0.212235
Pedicularis superba	0.911522	0.955761	0.00115031	0.149923	0.0966258	0.188267
Elsholtzia capituligera	0.911458	0.955729	0.337349	-0.316161	-0.36103	0.141255
Incarvillea mairei var. multifoliolata	0.911176	0.955588	-0.25087	-0.161114	-0.0283441	-0.233963
Bredia sinensis	0.911031	0.955516	-0.0894027	-0.142582	-0.147206	-0.000770713
Thalictrum finetii	0.911002	0.955501	0.759091	0.375	0.438182	0.554545
Silene grandiflora	0.910833	0.955417	0.875618	0.426148	1.12297	1.18375
Camellia petelotii var. microcarpa	0.910833	0.955417	0.269343	-0.720186	0.311809	0.632344
Saussurea laniceps	0.910833	0.955417	-0.360792	0.00957854	-0.0887612	0.136015
Dubyaea atropurpurea	0.910351	0.955175	-0.606481	0.218661	-0.319444	0.0658832
Ostericum citriodorum	0.910115	0.955057	0.00942476	-0.148521	0.312967	0.604485
Pseudocodon graminifolius	0.910044	0.955022	-0.0360481	0.436582	0.198932	0.529372
Asarum sagittarioides	0.91	0.955	-0.125812	-0.22362	0.247565	-0.461445
Hedyotis assimilis	0.91	0.955	0.444322	0.0626374	-0.447985	-0.447619
Neopicrorhiza scrophulariiflora	0.91	0.955	-0.340939	-0.257195	-0.144413	-0.0479647
Chimonanthus salicifolius	0.909848	0.954924	-0.27226	0.269885	-0.310249	0.0162248
Rubia podantha	0.909486	0.954743	0.525264	0.785546	0.652174	0.618096
Fallopia cynanchoides	0.909216	0.954608	-0.201048	0.596031	0.0239611	0.759266
Gypsophila tschiliensis	0.909167	0.954583	-0.311867	-0.675418	-0.532023	-0.550859
Rheum globulosum	0.909167	0.954583	1.77529	2.33268	0.431907	0.746109
Salvia bowleyana	0.909167	0.954583	-0.318302	-0.366313	-0.222281	0.0137931
Strychnos ignatii	0.909167	0.954583	0.0561224	-0.12987	-0.0412801	-0.054731
Gleditsia japonica var. delavayi	0.908611	0.954306	0.127979	0.446632	0.192228	0.543523
Ligularia dictyoneura	0.908485	0.954242	1.88515	0.465347	0.479208	1.65446
Delphinium malacophyllum	0.908333	0.954167	0.00723589	-0.0954233	-0.0331946	-0.531069
Wendlandia tinctoria subsp. intermedia	0.908333	0.954167	0.758733	4.11698	-0.20065	0.158408
Trachycarpus nanus	0.907778	0.953889	0.0369458	0.368227	0.237192	-0.3633
Dendrobium williamsonii	0.9075	0.95375	-0.440282	0.0196588	-0.162834	-0.0760386
Saxifraga gemmigera var. gemmuligera	0.9075	0.95375	-0.163435	-0.356405	0.595398	-0.676572
Fraxinus stylosa	0.907381	0.95369	0.150406	0.117729	-0.305678	-0.129316
Bupleurum yunnanense	0.907262	0.953631	0.0399403	-0.195595	-0.422919	-0.344905
Entada phaseoloides	0.907255	0.953627	-0.081213	-0.2168	0.0986406	-0.00348554
Calophyllum membranaceum	0.907244	0.953622	-0.0713359	0.457847	-0.174449	-0.0635538
Philadelphus henryi	0.907193	0.953596	-0.514729	-0.291473	0.116279	-0.309147
Saxifraga candelabrum	0.906818	0.953409	-0.143268	-0.0427289	-0.599641	-0.572352
Asarum insigne	0.906797	0.953398	0.312204	0.393704	0.469168	0.740837
Radermachera yunnanensis	0.906786	0.953393	0.199701	0.275991	0.0710546	0.0418848
Anisodus acutangulus	0.906667	0.953333	0.0171198	0.0584089	-0.173212	0.246391
Machilus forrestii	0.906667	0.953333	0.0967078	0.0668724	-0.037037	0.0730453
Pinellia cordata	0.906667	0.953333	-0.0512048	0.279786	0.287149	0.468206
Piper pingbienense	0.906667	0.953333	-0.0528875	0.107599	-0.0200608	0.16535
Zanthoxylum myriacanthum var. pubescens	0.906667	0.953333	-0.13913	-0.145894	0.188406	-0.0602254
Herminium chloranthum	0.906603	0.953301	-0.201271	-0.124459	-0.355472	-0.202714
Arenaria haitzeshanensis	0.905833	0.952917	0.983152	0.548484	0.700861	1.03969
Astragalus acaulis	0.905833	0.952917	-0.263991	-0.0905362	-0.285086	-0.225315
Bambusa pervariabilis	0.905833	0.952917	-0.0799663	0.0199214	0.185185	-0.468575
Dolomiaea edulis	0.905833	0.952917	-0.452357	0.108826	0.521565	0.109328
Trichosanthes kerrii	0.905833	0.952917	-0.310592	-0.145496	-0.200528	-0.127403
Morinda officinalis	0.905805	0.952902	0.167355	-0.22624	0.0457989	-0.0189394
Dendrobium densiflorum	0.905625	0.952812	0.781751	0.259351	-0.0448007	-0.0102754
Pedicularis pseudoingens	0.905556	0.952778	-0.440299	0.105263	-0.152789	0.657698
Hedyotis consanguinea	0.905527	0.952764	0.159739	0.129751	-0.196556	0.0864014
Amoora stellato-squamosa	0.905343	0.952672	-0.00813008	-0.0373984	0.0727642	-0.0813008
Ainsliaea pertyoides var. albotomentosa	0.905238	0.952619	-0.49852	0.182948	0.156898	0.447602
Hypericum henryi	0.905	0.9525	0.0838641	-0.234607	0.302902	0.207714
Primula pulchella	0.905	0.9525	0.462507	0.631637	0.338807	0.683087
Satyrium yunnanense	0.904868	0.952434	0.0592676	0.0558701	0.417894	0.0611552
Dendrobium chrysanthum	0.904783	0.952391	0.323268	0.673179	-0.0219065	0.747188
Rubus reflexus var. lanceolobus	0.904433	0.952216	0.209274	-0.140336	0.689372	0.3135
Gentiana tibetica	0.904286	0.952143	-0.311455	-0.123163	-0.301571	-0.091485
Dendrobium hancockii	0.904167	0.952083	-0.185461	-0.194341	-0.0904585	0.408922
Veronicastrum longispicatum	0.904167	0.952083	-0.0647163	-0.438239	-0.0593972	-0.434693
Clerodendrum chinense var. simplex	0.903777	0.951889	-0.488	-0.0322857	-0.138	-0.114
Tetrastigma yunnanense	0.903472	0.951736	0.839412	0.713273	0.0542047	-0.234549
Roscoea cautleoides	0.903426	0.951713	-0.1073	0.10975	-0.0548751	-0.0857423
Marmoritis decolorans	0.903333	0.951667	0.936317	0.290878	1.01033	-0.481067
Rhododendron temenium	0.903333	0.951667	-0.301479	-0.354053	-0.337623	-0.454819
Maianthemum szechuanicum	0.903202	0.951601	-0.0385865	0.121852	0.610073	-0.186434
Salvia prionitis	0.902917	0.951458	-0.0242571	-0.10946	0.111583	-0.171619
Mussaenda simpliciloba	0.902778	0.951389	0.926046	-0.160098	0.0613572	0.152377
Diuranthera major	0.902503	0.951252	-0.246884	-0.467641	-0.417546	-0.279482
Aconitum crassiflorum	0.9025	0.95125	-0.351402	0.143178	0.185794	0.271402
Lancea hirsuta	0.9025	0.95125	0.646916	0.577465	0.615833	1.39145
Mucuna championii	0.9025	0.95125	-0.481363	0.370819	0.487735	0.313476
Pedicularis angustiloba	0.9025	0.95125	1.28384	1.42758	1.45786	0.63371
Rubus pacificus	0.9025	0.95125	0.0542071	0.059466	-0.22856	-0.101537
Veronicastrum villosulum var. glabrum	0.9025	0.95125	-0.636944	-0.388889	-0.699722	-0.667222
Ligularia cymbulifera	0.902262	0.951131	-0.299968	-0.567646	-0.283823	-0.487569
Adenophora stricta subsp. aurita	0.901711	0.950855	0.166063	1.13968	-0.0615623	0.590274
Bredia quadrangularis	0.901678	0.950839	0.126672	0.2801	-0.0777592	-0.108278
Pyrola forrestiana	0.901667	0.950833	-0.00621359	-0.377864	-0.15534	-0.170097
Callerya nitida var. hirsutissima	0.901607	0.950803	0.128898	0.0675676	0.176195	0.174116
Pedicularis dissecta	0.90141	0.950705	2.79373	0.1349	4.01218	1.0705
Gentiana yunnanensis	0.901085	0.950543	0.156522	0.306522	0.00380435	0.141304
Swertia delavayi	0.901071	0.950536	-0.197781	-0.096404	-0.283856	0.351951
Lagotis alutacea	0.900833	0.950417	-0.156714	-0.362444	-0.389541	-0.197273
Corydalis pachycentra	0.900652	0.950326	-0.293574	-0.387824	-0.103495	-0.240361
Delphinium taliense	0.900625	0.950313	1.11913	0.0717509	-0.240975	0.270758
Corydalis appendiculata	0.900595	0.950298	-0.0335866	-0.430228	0.213515	0.0543782
Daphne aurantiaca	0.900152	0.950076	-0.0126738	-0.338921	-0.281684	0.0592805
Hylomecon japonica var. subincisa	0.9	0.95	-0.357864	2.44517	0.945887	0.313853
Indigofera litoralis	0.9	0.95	4.61058	0.413462	2.76442	1.83173
Mangifera sylvatica	0.9	0.95	0.617934	0.695906	0.871345	0.269006
Primula blinii	0.9	0.95	-0.144642	0.70543	-0.0201826	-0.117732
Primula crocifolia	0.9	0.95	-0.11801	-0.115024	-0.982316	-0.348172
Codonopsis micrantha	0.89951	0.949755	0.0476566	-0.150059	0.155573	0.209925
Gentiana sinoornata var. gloriosa	0.899405	0.949702	-0.402497	-0.232465	-0.57067	-0.373804
Viburnum sempervirens var. sempervirens	0.899318	0.949659	-0.244278	-0.404034	-0.150011	-0.740086
Primula littledalei	0.899167	0.949583	-0.387993	0.672939	1.10708	0.0994624
Michelia yunnanensis	0.899024	0.949512	-0.352772	-0.185946	-0.0984704	-0.00717017
Aconitum brachypodum	0.898974	0.949487	-0.244012	-0.537126	-0.260778	-0.060479
Asparagus subscandens	0.898571	0.949286	0.142351	0.124113	0.0460993	0.239108
Alpinia oxyphylla	0.898496	0.949248	0.120266	-0.0977482	0.100307	-0.359775
Sibbaldia pentaphylla	0.898333	0.949167	0.131337	0.00118589	0.259709	-0.0776757
Thalictrum osmundifolium	0.898333	0.949167	0.688532	-0.320156	0.676803	1.20808
Cymbidium hookerianum	0.898026	0.949013	-0.151621	-0.0798005	-0.0301746	-0.252618
Populus rotundifolia var. bonatii	0.897685	0.948843	-0.201913	0.177744	0.521652	-0.0881168
Rosa mairei	0.897611	0.948805	0.107459	0.407501	0.675516	0.425622
Corydalis nigro-apiculata	0.8975	0.94875	1.46634	0.480365	0.400421	1.34011
Sanicula caerulescens	0.8975	0.94875	0.487006	-0.343035	0.0369023	0.992723
Combretum alfredii	0.897398	0.948699	0.282702	0.0500824	-0.336409	-0.526524
Rubus chingii var. suavissimus	0.897381	0.94869	0.0879822	-0.0827089	-0.0466278	0.0158201
Ajuga lupulina var. major	0.896667	0.948333	-0.556542	-0.509061	-0.587894	-0.501631
Impatiens crassiloba	0.896667	0.948333	-0.193432	-0.468003	-0.291717	-0.0563873
Impatiens omeiana	0.896389	0.948194	1.05592	1.97259	1.3136	1.24507
Sarcococca longipetiolata	0.896204	0.948102	-0.166354	0.373759	0.124229	0.156426
Gentiana sinoornata var. sinoornata	0.896071	0.948036	-0.125117	0.353198	0.394072	0.0602184
Orobanche yunnanensis	0.896071	0.948036	0.400986	-0.0102712	0.547658	-0.404684
Dobinea delavayi	0.895833	0.947917	-0.353135	-0.515677	-0.30198	-0.560231
Mangifera persiciformis	0.895833	0.947917	-0.371516	-0.525493	0.176071	-0.398029
Tinospora sagittata var. yunnanensis	0.895833	0.947917	0.41592	0.726368	1.21692	2.52438
Ilex kaushue	0.895625	0.947812	2.25083	2.03167	1.10417	1.02167
Primula moupinensis	0.895595	0.947798	-0.292499	0.187357	-0.379954	-0.12021
Thladiantha davidii	0.895595	0.947798	0.168953	0.508105	0.418953	0.377182
Phyllolobium pastorium	0.895278	0.947639	-0.123126	-0.236422	-0.362497	0.147456
Camellia gymnogyna	0.895172	0.947586	0.055953	0.519162	0.106541	0.751916
Aristolochia gentilis	0.895	0.9475	-0.173695	0.203185	-0.444117	-0.305809
Cirsium griseum	0.895	0.9475	-0.156601	-0.205238	0.381614	0.405131
Lonicera stephanocarpa	0.895	0.9475	-0.119922	-0.158203	-0.506641	0.711328
Spatholobus sinensis	0.895	0.9475	-0.0915119	0.145225	-0.0755968	0.151194
Illigera rhodantha var. rhodantha	0.8946	0.9473	-0.115664	-0.204519	-0.00229797	0.23018
Aconitum kongboense var. villosum	0.894444	0.947222	-0.130735	0.198076	0.0685742	-0.161322
Cinnamomum japonicum	0.894351	0.947175	-0.0270096	-0.369453	-0.340514	-0.169453
Canscora lucidissima	0.894286	0.947143	0.326531	0.323438	0.0500928	1.17378
Dolomiaea berardioidea	0.894167	0.947083	0.0288006	-0.109369	-0.171345	-0.0605177
Livistona chinensis	0.894167	0.947083	0.0738579	-0.542893	0.132741	0.329442
Oplopanax elatus	0.894167	0.947083	0.866856	0.0439093	0.32153	-0.126062
Rhododendron wasonii	0.894167	0.947083	-0.0577754	0.190605	0.838553	0.549676
Silene adenocalyx	0.894167	0.947083	0.110457	0.227601	-0.328698	-0.46697
Rosa sikangensis	0.89375	0.946875	0.243854	0.0312292	-0.0990033	-0.312625
Pterocarpus indicus	0.893571	0.946786	-0.0312229	-0.244579	-0.579936	-0.254409
Aconitum forrestii	0.893333	0.946667	0.827742	0.594392	-0.13971	0.635453
Angelica megaphylla	0.893333	0.946667	-0.0833801	-0.37886	-0.147108	-0.217013
Berberis tsarica	0.893333	0.946667	-0.0879172	-0.307941	-0.228067	-0.334289
Saxifraga nangxianensis	0.893333	0.946667	-0.640284	-0.460674	-0.0814607	-0.840218
Spodiopogon bambusoides	0.893333	0.946667	-0.183787	-0.1235	0.419081	-0.160667
Paris forrestii	0.893141	0.946571	-0.015955	0.428437	-0.449085	-0.38855
Passiflora wilsonii	0.892738	0.946369	0.23506	0.0694365	0.544109	0.418896
Rubia yunnanensis	0.892708	0.946354	0.0620952	0.0647619	0.0411429	0.000761905
Dichotomanthes tristaniicarpa	0.8925	0.94625	-0.0366972	-0.000611621	0.0110092	0.0611621
Gentiana davidii	0.892448	0.946224	0.997128	0.418521	0.654702	1.09548
Corydalis densispica	0.892304	0.946152	-0.153768	0.11128	0.355083	-0.326758
Habenaria limprichtii	0.892222	0.946111	-0.0516667	-0.217917	0.0433333	-0.104583
Ostericum scaberulum	0.89201	0.946005	-0.135424	-0.371581	0.0483656	-0.138092
Rhamnus xizangensis	0.891818	0.945909	0.33526	0.0573906	0.252271	0.0809249
Begonia smithiana	0.891667	0.945833	2.15452	1.02227	0.404176	0.19768
Pararuellia delavayana	0.891667	0.945833	-0.161771	0.0912788	0.106191	0.343425
Polygala sibirica var. megalopha	0.891548	0.945774	-0.17908	-0.0859803	0.0657174	0.186199
Spatholobus suberectus	0.891519	0.945759	-0.461159	-0.431243	-0.27112	-0.475268
Adenophora coelestis	0.891159	0.94558	0.411408	0.691748	0.0505663	-0.217638
Epimedium acuminatum	0.891042	0.945521	-0.24681	0.110463	-0.169158	0.823915
Pertya discolor var. discolor	0.890833	0.945417	8.74126	3.12238	7.39685	2.40035
Gentiana altorum	0.890417	0.945208	-0.0328612	-0.208499	0.0793201	0.106704
Pertya phylicoides	0.890219	0.94511	0.0287217	-0.0521845	-0.0942557	-0.273867
Michelia skinneriana	0.890175	0.945088	0.197197	0.038038	0.121788	0.18652
Cirsium chlorolepis	0.89	0.945	0.0408688	-0.383824	0.0888825	1.14547
Pinus sibirica	0.89	0.945	-0.41573	0.18138	-0.807842	-0.155469
Pternopetalum vulgare var. acuminatum	0.89	0.945	-0.0340233	-0.149179	-0.359029	-0.0930288
Triplostegia grandiflora	0.89	0.945	0.0675039	0.066562	-0.181162	-0.336578
Clerodendrum yunnanense	0.889375	0.944688	0.395762	0.293242	0.0824742	0.0441008
Huperzia chinensis	0.889167	0.944583	0.570757	0.864944	4.41221	0.416324
Pinus kesiya var. langbianensis	0.889167	0.944583	-0.52575	-0.73399	0.481415	-0.450963
Primula orbicularis	0.888949	0.944475	-0.188216	-0.313011	0.049509	0.00613748
Heracleum henryi	0.888889	0.944444	0.0850919	1.18584	0.17631	1.00408
Ephedra likiangensis	0.88869	0.944345	-0.102273	-0.212374	-0.145707	-0.197727
Astragalus tongolensis var. tongolensis	0.888644	0.944322	-0.0107527	0.617204	0.357604	-0.0331797
Berberis aemulans	0.888571	0.944286	0.0049904	0.198848	-0.163532	0.436468
Tylophora yunnanensis	0.888534	0.944267	-0.173099	-0.188706	-0.435301	0.177355
Carpesium humile	0.888125	0.944063	0.126632	0.211965	0.309141	0.452779
Hydrangea kwangsiensis	0.888045	0.944022	-0.0978495	-0.381004	0.0820789	0.203943
Lysimachia foenum-graecum	0.887857	0.943929	0.230511	-0.217078	-0.346366	-0.28544
Illigera cordata var. mollissima	0.887619	0.94381	0.614761	0.346085	0.40414	0.151215
Androsace integra	0.8875	0.94375	0.14757	-0.092586	1.07272	0.283079
Corydalis tongolensis	0.8875	0.94375	-0.00833544	0.101793	0.0588532	0.409447
Incarvillea lutea	0.8875	0.94375	-0.321497	-0.0459734	0.0240964	0.222257
Aspidopterys obcordata	0.887273	0.943636	0.012939	0.0203327	-0.363216	0.634011
Fissistigma oldhamii	0.887166	0.943583	-0.0117199	-0.124817	0.0808673	0.0134779
Aconitum refractum	0.886886	0.943443	-0.378953	0.0297165	0.158942	0.347874
Primula secundiflora	0.886818	0.943409	-0.0657476	-0.303818	0.000530223	-0.223754
Delphinium tatsienense	0.886786	0.943393	1.04814	0.421772	-0.00875274	1.23851
Parasenecio tenianus	0.886667	0.943333	-0.326419	-0.0502183	0.19869	0.399017
Dimocarpus longan	0.886603	0.943301	0.0265849	-0.338592	-0.172948	0.0964067
Cyclorhiza waltonii	0.88641	0.943205	-0.0255973	-0.240858	-0.108971	-0.149439
Elsholtzia winitiana	0.886289	0.943145	0.393774	0.254523	-0.358435	0.328986
Polygonatum filipes	0.886242	0.943121	-0.124302	0.508879	0.254693	0.323186
Thladiantha setispina	0.886053	0.943026	-0.169486	0.274489	-0.0754052	0.0130374
Parasenecio latipes	0.886034	0.943017	0.415718	1.08144	0.59795	0.38041
Meeboldia yunnanensis	0.885833	0.942917	0.029654	-0.22872	-0.183965	-0.184789
Ligusticum pteridophyllum	0.885705	0.942853	-0.199364	0.139625	-0.0537292	-0.152704
Asarum wulingense	0.885641	0.942821	-0.0403635	0.0294039	0.00668271	0.205827
Alpinia kwangsiensis	0.88548	0.94274	-0.0933377	-0.00263852	-0.209763	-0.0356201
Docynia delavayi	0.885255	0.942628	-0.019944	-0.255073	-0.347796	0.0153954
Parasenecio palmatisectus	0.885192	0.942596	0.183299	1.54243	0.841819	1.21656
Vitex negundo var. microphylla	0.885	0.9425	-0.361592	-0.118505	-0.0917654	-0.277423
Rhododendron lutescens	0.884848	0.942424	0.0903277	-0.103917	0.253397	-0.101519
Primula vialii	0.884693	0.942346	-0.235694	-0.101843	0.689622	-0.0611057
Bambusa tuldoides	0.884583	0.942292	0.0813253	-0.343876	0.00401606	0.288153
Paris bashanensis	0.884318	0.942159	0.827052	-0.615578	-0.378559	0.475293
Polygonum coriaceum	0.884167	0.942083	0.249675	0.209363	-0.373862	0.333225
Dipsacus chinensis	0.883974	0.941987	-0.129765	0.151345	-0.191704	-0.00140135
Berberis kansuensis	0.883913	0.941957	0.726022	0.115816	0.0322114	-0.339848
Hippophae rhamnoides subsp. yunnanensis	0.883838	0.941919	1.06742	0.802033	0.550027	0.631354
Pedicularis oliveriana	0.883646	0.941823	-0.101855	0.0654533	0.343367	-0.00560028
Veratrum stenophyllum	0.883553	0.941776	-0.361187	0.137446	0.437329	-0.153846
Astragalus licentianus	0.883333	0.941667	-0.435392	-0.413804	-0.0300977	-0.555626
Aconitum polyschistum	0.883333	0.941667	-0.359666	-0.350834	-0.230373	-0.201914
Arisaema aridum	0.883333	0.941667	0.533256	0.591671	0.434355	0.574899
Inula sericophylla	0.883333	0.941667	-0.0267449	-0.0639269	0.196999	0.889759
Primula ovalifolia	0.883333	0.941667	0.652782	0.199409	0.252352	0.360118
Ligularia pleurocaulis	0.883232	0.941616	-0.0470914	1.49529	0.272576	0.0110803
Excentrodendron tonkinense	0.883116	0.941558	-0.0628378	-0.769595	-0.156081	-0.147297
Marsdenia officinalis	0.883036	0.941518	0.185692	-0.529144	-0.117144	0.355423
Saussurea brunneopilosa	0.882885	0.941442	-0.0441612	0.904861	-0.221992	-0.0755779
Caragana changduensis	0.882738	0.941369	-0.0431655	0.0111184	0.00741225	-0.237628
Onosma multiramosum	0.882738	0.941369	-0.243648	-0.31216	-0.157668	-0.0664701
Gentiana erectosepala	0.8825	0.94125	-0.40754	-0.348294	-0.417415	-0.590066
Polygonatum prattii	0.882083	0.941042	0.491542	0.325373	0.289055	0.612935
Arisaema saxatile	0.882061	0.941031	0.0126183	-0.0741325	0.119348	0.104101
Impatiens blepharosepala	0.881795	0.940897	0.163418	0.121689	0.00049975	-0.049975
Cyananthus flavus	0.881667	0.940833	-0.120917	-0.365264	0.156407	0.0527638
Primula bathangensis	0.881667	0.940833	-0.298129	-0.521725	0.144624	-0.21313
Primula faberi	0.881667	0.940833	-0.00361197	1.06502	0.169247	0.581527
Seseli delavayi	0.881667	0.940833	0.39888	0.0871189	-0.0472931	0.0118233
Ardisia affinis	0.881667	0.940833	2.40327	1.28125	0.174851	0.258185
Psilopeganum sinense	0.881667	0.940833	0.382601	1.53976	0.710945	1.65575
Polygala hongkongensis var. stenophylla	0.880973	0.940487	-0.0678215	-0.127129	-0.370523	-0.0466823
Hedysarum thiochroum	0.880833	0.940417	-0.45753	0.225277	0.0365203	0.208863
Impatiens pritzelii	0.880833	0.940417	0.693885	0.437307	0.899768	-0.484133
Rhododendron mainlingense	0.880833	0.940417	-0.22669	-0.418024	-0.340728	-0.375563
Meconopsis punicea	0.880747	0.940374	0.840458	0.465984	0.136665	0.576761
Iris speculatrix	0.880152	0.940076	-0.29697	0.18961	-0.997403	-0.0251082
Mahonia shenii	0.88009	0.940045	0.608985	-0.081198	-0.246256	0.658236
Asarum caulescens	0.88	0.94	-0.608919	-0.582069	-0.134952	-0.573196
Gentiana dendrologi	0.88	0.94	0.51081	0.125477	0.00974989	1.03434
Isodon pharicus	0.88	0.94	0.199409	-0.133309	-0.138848	0.243722
Pulicaria chrysantha	0.88	0.94	-0.119531	1.01523	0.0535156	0.00078125
Apios delavayi	0.879808	0.939904	0.547776	-0.0154739	0.783752	0.466538
Ligularia lapathifolia	0.879792	0.939896	-0.46248	-0.187602	-0.209217	-0.35155
Adenophora jasionifolia	0.879746	0.939873	1.61993	1.76907	1.25361	0.918213
Berberis polyantha	0.879355	0.939677	1.77785	0.829169	1.60905	1.54355
Phoebe chekiangensis	0.879295	0.939647	-0.217954	-0.266388	-0.611273	-0.135699
Pternopetalum botrychioides	0.879295	0.939647	0.176	0.434105	1.09053	0.226947
Neocinnamomum delavayi	0.879211	0.939605	-0.337259	-0.347727	-0.250245	-0.0389271
Nepeta wilsonii	0.879167	0.939583	-0.0472511	-0.0490342	-0.12214	-0.126895
Delphinium delavayi var. delavayi	0.87891	0.939455	-0.0876184	0.283829	0.0436401	-0.0361976
Lilium lophophorum	0.87875	0.939375	-0.213369	0.8973	-0.206729	0.173971
Lonicera litangensis	0.878056	0.939028	0.386028	0.027537	0.527282	1.38042
Clerodendrum henryi	0.878013	0.939006	0.00750099	-0.292144	-0.0244769	0.0173707
Ajuga forrestii	0.877541	0.93877	0.136258	0.303313	0.109193	-0.0685954
Caragana kozlowii	0.8775	0.93875	-0.543253	0.80519	-0.342907	-0.0982699
Cotoneaster multiflorus var. atropurpureus	0.8775	0.93875	0.105324	0.57411	1.04481	0.467637
Aster turbinatus	0.877366	0.938683	-0.086164	-0.003314	-0.340928	-0.391052
Alpinia officinarum	0.877018	0.938509	-0.161105	-0.350595	-0.018412	-0.284618
Androsace spinulifera	0.876761	0.938381	-0.470215	0.130859	0.126953	0.334473
Hoya pottsii	0.876711	0.938355	-0.53903	-0.531178	-0.269284	-0.527021
Salvia brachyloma	0.876667	0.938333	-0.307642	0.27935	0.269593	0.627317
Cyananthus formosus	0.876667	0.938333	-0.430006	-0.213329	-0.17255	-0.363055
Clausena lansium	0.876523	0.938262	-0.0640134	-0.00119875	-0.244066	0.0618557
Tectaria morsei	0.876389	0.938194	-0.172958	0.370141	0.697465	0.357183
Pedicularis decorissima	0.87625	0.938125	0.409497	0.318759	-0.170193	0.266102
Ventilago leiocarpa var. pubescens	0.875985	0.937992	-0.110266	0.294677	1.14575	0.13308
Onosma paniculatum	0.875952	0.937976	0.175303	-0.381477	-0.104006	0.39287
Camellia reticulata	0.875907	0.937954	0.0699088	-0.18845	-0.258359	0.222319
Gnetum pendulum	0.875833	0.937917	0.304152	-0.413357	0.227888	-0.132671
Berberis platyphylla	0.875758	0.937879	-0.0637394	-0.323418	0.0146364	0.0122757
Ziziphus montana	0.875714	0.937857	0.457601	0.0179758	0.154357	0.087925
Fordia cauliflora	0.875688	0.937844	0.922111	0.525963	0.330821	0.860134
Stachyurus salicifolius	0.875637	0.937819	1.05366	0.00587544	0.0693302	0.395221
Androsace sublanata	0.875577	0.937788	-0.0385834	-0.103945	0.57875	0.367982
Fritillaria monantha	0.875577	0.937788	0.500203	0.0170247	-0.164167	0.148358
Pterospermum heterophyllum	0.875434	0.937717	-0.0101286	0.0775224	-0.149201	0.172185
Clematis delavayi	0.875227	0.937614	0.0503171	-0.200846	0.278224	-0.293023
Lloydia ixiolirioides	0.875152	0.937576	-0.0991841	0.0288118	0.0147884	-0.110148
Rhodiola atuntsuensis	0.875044	0.937522	0.0701026	-0.0146556	-0.273815	0.149243
Primula pseudodenticulata	0.874583	0.937292	-0.436354	-0.415823	-0.402409	-0.557076
Begonia digyna	0.874545	0.937273	-0.102952	0.221802	-0.637396	-0.00264951
Stephania dielsiana	0.874524	0.937262	-0.460459	0.0340992	0.0123337	-0.287545
Clematis potaninii	0.87406	0.93703	-0.171955	-0.261515	0.0465711	0.653019
Delphinium pylzowii var. trigynum	0.873974	0.936987	-0.267364	0.0601808	-0.149144	-0.170076
Callerya nitida var. nitida	0.873802	0.936901	0.362483	0.220662	0.168781	-0.270956
Begonia wilsonii	0.873333	0.936667	-0.449185	-0.295578	-0.472459	0.520171
Gentiana robusta	0.873333	0.936667	0.379676	0.419877	0.0362926	0.054718
Hedysarum citrinum	0.873333	0.936667	0.0512091	0.330014	-0.349929	-0.0247511
Hedysarum algidum	0.873253	0.936626	0.207048	0.126495	-0.262115	0.101636
Ilex pubescens	0.873152	0.936576	0.245604	-0.0678571	0.174451	0.300549
Urceola huaitingii	0.873086	0.936543	0.173242	0.216695	-0.0994854	0.171527
Sophora albescens	0.873077	0.936538	0.333242	0.0900357	0.451276	0.0719187
Swertia bifolia	0.873077	0.936538	-0.271613	0.147353	-0.150419	0.696914
Argyreia formosana	0.872892	0.936446	0.0497925	-0.253112	-0.255187	-0.337137
Callerya speciosa	0.872735	0.936368	-0.165527	-0.0444596	-0.175445	-0.142613
Anemone demissa var. yunnanensis	0.872672	0.936336	0.456442	0.568712	0.171166	0.285276
Chelonopsis odontochila	0.8725	0.93625	0.743106	-0.483672	-0.246372	0.322025
Elsholtzia myosurus	0.8725	0.93625	-0.180042	-0.203768	-0.203768	0.0910677
Heracleum scabridum	0.8725	0.93625	0.0502078	-0.105956	0.119114	0.567867
Pedicularis macrosiphon	0.872342	0.936171	0.568581	-0.0605705	0.167644	1.06682
Siraitia grosvenorii	0.872222	0.936111	1.39635	1.10097	0.294307	0.0649839
Citrus japonica	0.872197	0.936098	-0.0344359	0.0774807	-0.208881	-0.25034
Bupleurum rockii	0.872059	0.936029	0.290719	-0.0404478	-0.0166125	0.132539
Saussurea neofranchetii	0.87201	0.936005	-0.380577	-0.0986877	-0.462467	-0.265092
Munronia pinnata	0.871822	0.935911	0.0953281	0.245207	-0.275722	0.101809
Sabia discolor	0.871784	0.935892	-0.113902	-0.225774	0.0484526	0.127347
Rheum lhasaense	0.871667	0.935833	-0.470491	-0.740716	-0.390252	-0.543103
Semiliquidambar chingii	0.871667	0.935833	-0.208449	-0.282895	-0.183172	0.0017313
Primula optata	0.871667	0.935833	-0.585488	-0.561741	0.0934037	-0.615303
Actinidia fortunatii	0.87166	0.93583	0.644204	-0.111512	-0.22503	0.263137
Syzygium grijsii	0.871502	0.935751	0.0383387	-0.228168	0.0125133	-0.07082
Carpesium scapiforme	0.871468	0.935734	-0.462376	0.394719	-0.326073	-0.342904
Anna ophiorrhizoides	0.871389	0.935694	-0.621742	1.04069	-0.225683	-0.293706
Dracocephalum forrestii	0.87119	0.935595	-0.0447133	-0.0289321	-0.519726	0.313519
Stachyurus obovatus	0.870891	0.935445	0.443177	-0.109713	0.367283	0.893826
Pedicularis cernua	0.870833	0.935417	-0.134273	-0.0916172	-0.24184	-0.218472
Siphonostegia laeta	0.870833	0.935417	0.0368421	0.0942105	-0.202895	-0.0310526
Selliguea senanensis	0.870278	0.935139	-0.240613	0.475351	0.18493	0.167561
Antrophyum henryi	0.87022	0.93511	0.0304478	-0.162388	1.05075	0.103881
Zingiber corallinum	0.870158	0.935079	0.0284218	-0.12902	-0.262528	0.065819
Berneuxia thibetica	0.870123	0.935061	0.597744	0.579417	0.671053	0.668233
Primula russeola	0.87	0.935	-0.605089	-0.374105	-0.492844	-0.461569
Swertia membranifolia	0.87	0.935	0.168168	0.183684	0.359359	0.160661
Primula boreiocalliantha	0.869679	0.93484	-0.210665	-0.043238	-0.251982	-0.145088
Corydalis kokiana	0.869583	0.934792	0.310789	-0.102254	0.0950081	0.0603865
Delphinium pachycentrum	0.869524	0.934762	0.569126	-0.582697	-0.233673	0.805768
Saussurea leucoma	0.869405	0.934702	-0.0781938	-0.340308	-0.178965	-0.0655286
Lagotis integra	0.869359	0.934679	0.042019	-0.1732	0.299769	0.334614
Anaphalis bulleyana	0.869318	0.934659	-0.0182992	0.0599211	0.120201	-0.114819
Thalictrum delavayi var. delavayi	0.869213	0.934607	-0.153801	-0.160872	-0.104302	-0.481438
Arenaria barbata var. hirsutissima	0.869167	0.934583	0.551348	0.547332	0.538726	0.200229
Caryopteris forrestii var. forrestii	0.869167	0.934583	0.0658777	-0.0678501	0.0544379	0.00828402
Gmelina arborea	0.869167	0.934583	-0.410393	0.489224	0.0932979	0.582817
Cinnamomum migao	0.869167	0.934583	0.433809	0.54053	0.74664	0.626069
Ardisia fordii	0.869091	0.934545	0.43039	0.414261	0.237691	0.928693
Nageia nagi	0.869077	0.934539	-0.167737	-0.116774	-0.243379	0.0746388
Schisandra sphaerandra	0.868761	0.934381	-0.203377	-0.548571	-0.303636	-0.250909
Kadsura renchangiana	0.86875	0.934375	0.320965	-0.136673	0.929499	1.235
Fragaria nilgerrensis var. mairei	0.86869	0.934345	0.00292215	-0.0517637	0.0446671	-0.00521812
Illicium angustisepalum	0.868601	0.9343	-0.565952	-0.150015	-0.142771	0.121944
Jasminanthes mucronata	0.868553	0.934276	-0.168348	0.00796601	-0.0546999	0.175783
Cyananthus lichiangensis	0.868431	0.934216	-0.0532452	0.299262	0.139526	0.467159
Orobanche sinensis	0.868077	0.934038	-0.266201	0.127817	-0.287737	-0.333998
Neocheiropteris palmatopedata	0.867857	0.933929	-0.00203943	-0.160775	-0.340245	-0.226377
Cremanthodium lineare var. lineare	0.867719	0.93386	-0.0407738	0.154762	0.298512	0.220238
Phlegmariurus carinatus	0.867619	0.93381	-0.26261	-0.262061	-0.780154	-0.207511
Artemisia kanashiroi	0.8675	0.93375	-0.25906	0.504453	0.329238	0.694871
Asarum chinense	0.8675	0.93375	-0.0455209	-0.0334111	0.138751	0.153779
Delphinium delavayi var. pogonanthum	0.8675	0.93375	0.516698	0.400763	0.251431	0.495229
Ligusticum daucoides	0.8675	0.93375	0.432493	0.212166	-0.133902	-0.0782641
Rheum likiangense	0.867262	0.933631	0.119018	0.0577999	-0.00574891	-0.0985084
Brainea insignis	0.867237	0.933618	0.190365	0.677372	-0.105109	0.157664
Berberis dielsiana	0.867222	0.933611	-0.0442989	-0.476888	-0.0920647	-0.275039
Aconitum vilmorinianum	0.867179	0.93359	1.95705	-0.238436	0.0638767	-0.0776432
Michelia crassipes	0.866923	0.933462	-0.253171	-0.0352613	0.138255	0.128869
Illicium brevistylum	0.866905	0.933452	-0.280599	-0.449727	-0.486547	-0.129881
Saxifraga divaricata	0.866905	0.933452	2.24459	1.4804	2.42422	0.0953774
Zanthoxylum piasezkii	0.866786	0.933393	-0.268615	-0.473904	-0.443285	-0.544885
Abies squamata	0.866667	0.933333	0.16979	-0.313347	0.279331	-0.248775
Scutellaria amoena var. cinerea	0.86625	0.933125	0.11084	-0.0103532	0.221072	0.38916
Crataegus scabrifolia	0.865952	0.932976	-0.18011	-0.431308	-0.300552	-0.0401473
Rodgersia pinnata	0.865833	0.932917	0.29189	0.240428	0.0275834	0.123508
Strobilanthes cyclus	0.865833	0.932917	0.137307	-0.0924313	1.51038	0.0475553
Cotoneaster pannosus	0.865438	0.932719	0.0317797	0.655367	-0.214689	0.0162429
Delphinium spirocentrum	0.865392	0.932696	0.0636771	-0.461435	0.478027	-0.369058
Ottelia acuminata	0.865357	0.932679	-0.0886427	0.166205	0.103724	-0.134503
Vernonia esculenta	0.865285	0.932643	0.498838	0.563517	-0.0135554	0.669636
Astragalus yunnanensis	0.86521	0.932605	-0.00891297	0.0774205	-0.28137	-0.176861
Ziziphus fungii	0.865152	0.932576	1.64655	0.401724	2.08793	1.14655
Gentiana futtereri	0.865	0.9325	-0.0598647	-0.0984314	0.290689	0.108505
Gymnadenia crassinervis	0.865	0.9325	1.45487	1.27138	0.559976	1.01485
Gentiana atuntsiensis	0.864762	0.932381	0.40896	0.0639451	0.279986	0.585621
Malus leiocalyca	0.864662	0.932331	-0.0840032	0.039791	-0.0534566	-0.345659
Cotoneaster horizontalis var. perpusillus	0.864561	0.932281	2.44728	1.25185	3.05776	1.84822
Disporum megalanthum	0.864275	0.932138	0.195787	0.0871541	0.488228	0.290376
Clematis pseudopogonandra	0.864048	0.932024	0.162028	0.66004	0.416998	2.03529
Vaccinium japonicum var. sinicum	0.863953	0.931977	0.840409	-0.0497925	0.739866	0.10948
Aconitum kongboense var. kongboense	0.86375	0.931875	-0.240457	-0.186943	-0.0743846	-0.0449518
Echinops integrifolius	0.86375	0.931875	0.512857	0.0522857	0.786857	-0.124571
Saxifraga atrata	0.863725	0.931863	0.607879	0.2743	-0.127761	-0.095729
Ficus laevis	0.863548	0.931774	0.463612	0.0615454	0.367925	0.606469
Ainsliaea grossedentata	0.863522	0.931761	0.249637	0.427201	0.429817	0.467015
Elaeagnus delavayi	0.863333	0.931667	-0.42291	-0.245299	-0.422621	0.259184
Knoxia roxburghii	0.863333	0.931667	-0.375178	0.116375	-0.333649	-0.395389
Merremia hungaiensis	0.863272	0.931636	0.412078	-0.151687	-0.079929	-0.0536412
Dalbergia odorifera	0.863248	0.931624	-0.0171103	0.222909	0.256179	-0.205323
Adinandra millettii	0.863229	0.931615	-0.246637	-0.000896861	-0.112706	0.217638
Pedicularis axillaris	0.863007	0.931504	0.815642	0.690255	0.934202	0.335816
Kinostemon ornatum	0.862993	0.931496	-0.147442	0.0981395	0.189767	-0.287907
Aquilaria sinensis	0.862981	0.93149	-0.0873937	-0.243233	-0.155839	0.0402166
Asarum geophilum	0.862885	0.931443	-0.449532	-0.122439	-0.513281	-0.0531242
Abies ernestii	0.862807	0.931404	0.422868	-0.256503	-0.222928	-0.284332
Lepisorus tibeticus	0.862612	0.931306	0.0242749	-0.0091425	0.0706179	-0.0513871
Aristolochia tuberosa	0.8625	0.93125	-0.31564	0.179523	-0.0582685	-0.296768
Aspidistra lurida	0.862422	0.931211	-0.0934987	-0.0581434	-0.0673592	0.0557976
Viola delavayi	0.862083	0.931042	0.195585	0.584189	0.249487	-0.150924
Bredia fordii	0.861922	0.930961	-0.498371	-0.0441017	-0.287421	-0.0588746
Anoectochilus roxburghii	0.861724	0.930862	-0.00493635	0.217719	-0.144193	0.04053
Ixora chinensis	0.86164	0.93082	0.140863	-0.159616	0.66812	0.112952
Pinus yunnanensis	0.861564	0.930782	0.156659	0.419938	-0.0107775	0.0469592
Tabernaemontana divaricata	0.861552	0.930776	0.0218325	0.25519	0.0644238	0.153543
Viburnum sempervirens var. trichophorum	0.861496	0.930748	-0.159839	-0.0577372	-0.535767	-0.0604967
Geranium strictipes	0.861389	0.930694	-0.0516173	0.310392	-0.165864	0.211287
Bauhinia delavayi	0.861364	0.930682	-0.538421	-0.531508	-0.502792	-0.573784
Limonium gmelinii	0.861264	0.930632	0.0370485	-0.0185242	0.000926212	-0.353813
Pedicularis croizatiana	0.861257	0.930629	0.215761	0.0692723	-0.0521131	0.0511598
Berberis brachypoda	0.861241	0.930621	0.60783	0.251097	-0.0668242	0.000337496
Lysimachia patungensis	0.861088	0.930544	-0.420597	-0.0406184	-0.482442	-0.128931
Angelica paeoniifolia	0.861071	0.930536	0.223148	0.294966	0.372555	0.0179545
Pedicularis ingens	0.860952	0.930476	0.256089	0.164756	0.0462034	0.220272
Lysimachia paridiformis var. paridiformis	0.860833	0.930417	0.445378	-0.2216	-0.273265	0.0432617
Marmoritis complanatum	0.860714	0.930357	1.00723	-0.298212	0.299734	-0.206542
Zanthoxylum austrosinense	0.860455	0.930227	0.00968736	0.234258	0.257596	0.179657
Quercus pannosa	0.860397	0.930198	-0.582665	-0.320385	-0.300482	-0.464848
Asarum forbesii	0.860119	0.93006	0.501542	0.120663	0.148034	-0.426369
Passiflora altebilobata	0.86	0.93	-0.212871	-0.214109	0.57302	4.0495
Incarvillea forrestii	0.859722	0.929861	1.03969	0.393113	0.0970827	1.71975
Indigofera decora var. ichangensis	0.859293	0.929646	0.365182	0.0534413	-0.181916	0.120648
Arceuthobium pini	0.859167	0.929583	-0.391805	-0.0263566	-0.261351	-0.251827
Lobelia melliana	0.859167	0.929583	-0.484116	-0.114422	-0.207759	-0.419173
Maianthemum lichiangense	0.859048	0.929524	-0.484397	-0.0154595	0.125966	0.0901804
Saxifraga aurantiaca	0.858958	0.929479	0.17594	0.0671433	0.195213	0.416537
Malus ombrophila	0.858939	0.92947	-0.0749365	-0.102879	0.121084	-0.0800169
Stephania kwangsiensis	0.858933	0.929466	0.604192	0.999383	0.194205	0.782984
Delphinium tongolense	0.858929	0.929464	1.15406	0.325329	0.4087	0.298595
Distylium myricoides	0.858902	0.929451	-0.0732861	-0.0533885	0.0768322	-0.0206856
Murraya euchrestifolia	0.85886	0.92943	-0.343434	-0.0765152	-0.268434	-0.160859
Teucrium pernyi	0.858813	0.929406	-0.31238	-0.345307	-0.333975	-0.272397
Thalictrum delavayi var. decorum	0.85869	0.929345	0.0799431	-0.354765	-0.359317	0.0512091
Dendrobium hookerianum	0.858333	0.929167	0.660745	0.0584922	0.479636	0.155979
Pedicularis szetschuanica	0.858333	0.929167	0.477467	1.00914	0.908648	0.328867
Piper hongkongense	0.858071	0.929035	0.230831	0.309383	-0.0075067	-0.15067
Juglans sigillata	0.857989	0.928995	-0.0675352	0.386333	-0.192502	-0.254719
Alpinia pumila	0.857957	0.928978	-0.252932	-0.35661	-0.0199893	-0.571695
Adinandra nitida	0.857928	0.928964	0.0535291	0.616296	-0.677404	0.789673
Pedicularis chenocephala	0.857857	0.928929	-0.169134	0.568785	0.224859	0.543753
Pilea peltata	0.857857	0.928929	0.656915	0.991356	0.34641	1.19814
Hoya fungii	0.8575	0.92875	0.0569579	-0.297735	-0.0122977	-0.181877
Rhododendron coryanum	0.8575	0.92875	0.624473	0.107173	0.337975	0.386498
Vaccinium fragile var. mekongense	0.8575	0.92875	-0.280984	-0.11377	-0.31082	-0.525574
Polygonum sinomontanum	0.857262	0.928631	0.0363091	0.0572951	-0.0909394	-0.15523
Ceratostigma willmottianum	0.857187	0.928594	-0.400855	-0.266865	-0.379298	-0.305891
Aristolochia championii	0.857179	0.92859	1.02004	1.46205	1.1275	1.56406
Aristolochia fangchi	0.857134	0.928567	1.06399	0.426954	1.31427	0.329558
Pleurospermum franchetianum	0.856742	0.928371	-0.0854701	-0.183964	0.403337	-0.043549
Geranium delavayi	0.856711	0.928355	0.523493	0.508422	0.438387	0.14406
Aralia atropurpurea	0.856667	0.928333	0.0321938	0.158314	0.078991	-0.119814
Callerya bonatiana	0.856667	0.928333	0.832963	-0.125139	-0.479467	-0.317425
Pedicularis longicaulis	0.856667	0.928333	0.0446429	-0.516582	0.0293367	0.128827
Scutellaria orthotricha	0.856667	0.928333	0.844284	1.58326	1.85149	1.68362
Lysimachia paridiformis var. stenophylla	0.856446	0.928223	-0.580214	0.282659	-0.0542399	0.456837
Dendrobium denneanum	0.856346	0.928173	-0.0165344	-0.141204	-0.203373	-0.165344
Elsholtzia rugulosa	0.856217	0.928108	-0.10347	-0.00851735	0.221767	-0.210095
Euonymus yunnanensis	0.855952	0.927976	-0.161847	0.581623	0.0415112	-0.181437
Aster jeffreyanus	0.855833	0.927917	0.0353715	-0.35728	-0.335618	-0.150809
Isodon flavidus	0.855833	0.927917	0.636733	0.261282	-0.0983755	-0.0631769
Ligusticum delavayi	0.855833	0.927917	0.168776	0.228376	0.756857	0.46519
Orthosiphon wulfenioides var. wulfenioides	0.855833	0.927917	-0.647514	-0.425148	-0.583612	-0.398609
Helicia reticulata	0.855803	0.927901	-0.192722	-0.0835499	0.0460453	0.177126
Begonia fimbristipula	0.855694	0.927847	0.0998956	0.222416	0.592064	0.362339
Cotoneaster glaucophyllus	0.855677	0.927839	-0.0566	-0.257	-0.1596	0.0638
Saussurea romuleifolia	0.85543	0.927715	0.00804063	0.225984	0.185358	0.177317
Adiantum erythrochlamys	0.855417	0.927708	-0.17794	0.0265082	0.797989	-0.0383912
Dendropanax chevalieri	0.855306	0.927653	-0.563536	-0.029558	-0.411326	-0.168923
Inula helianthus-aquatilis	0.855291	0.927645	0.107035	-0.000431593	-0.0996979	0.343548
Michelia champaca	0.855043	0.927521	0.0196532	0.0739884	0.273988	0.0187861
Brandisia hancei	0.855026	0.927513	-0.097005	0.0601643	0.00980652	-0.0985953
Cyananthus sherriffii	0.855	0.9275	-0.432735	-0.576187	-0.35749	0.0365817
Eurya weissiae	0.854728	0.927364	-0.572197	-0.0325859	-0.10583	-0.193124
Cynanchum fordii	0.854722	0.927361	1.3261	0.364206	0.536421	0.410034
Turpinia arguta	0.854708	0.927354	-0.145824	-0.300378	-0.0434167	-0.314063
Delphinium tenii	0.854559	0.927279	-0.225314	0.0173057	0.326773	0.133356
Wisteria venusta	0.854444	0.927222	0.321264	0.270799	0.29029	0.140393
Rubus henryi	0.854394	0.927197	-0.263829	-0.134666	0.223284	-0.224153
Ilex aculeolata	0.854371	0.927185	-0.117117	-0.574252	0.0537634	-0.183377
Pedicularis plicata	0.854167	0.927083	-0.386014	-0.158783	-0.283064	-0.0111297
Oreocharis auricula	0.854103	0.927051	-0.149422	0.0995131	0.367316	0.247413
Arisaema yunnanense	0.853889	0.926944	0.131026	-0.152821	-0.289744	0.228462
Abies spectabilis	0.853864	0.926932	0.391703	0.638205	-0.162566	0.130246
Rubia schumanniana	0.85375	0.926875	0.181184	0.361037	0.426197	0.630984
Berberis dictyophylla var. epruinosa	0.853333	0.926667	-0.162548	-0.225075	-0.65535	-0.117318
Syringa sweginzowii	0.853214	0.926607	1.01129	1.22371	0.352152	-0.0529287
Delphinium thibeticum	0.85303	0.926515	-0.238095	-0.155123	-0.00108225	-0.34596
Habenaria delavayi	0.852917	0.926458	0.130295	0.265952	0.15067	0.131367
Castanopsis chinensis	0.852877	0.926439	0.456943	1.41327	-0.0605686	0.367532
Angelica apaensis	0.852193	0.926096	-0.140812	0.247736	1.03476	0.581654
Polygonum cathayanum	0.852126	0.926063	-0.100927	0.541363	0.225678	-0.354732
Mussaenda divaricata	0.852092	0.926046	-0.181614	0.00812165	-0.168308	-0.0768965
Rhododendron thymifolium	0.851982	0.925991	-0.0643853	-0.00304183	-0.0621039	-0.2109
Chloranthus oldhamii	0.851905	0.925952	0.50275	0.565189	0.365901	0.906503
Murraya exotica	0.851768	0.925884	0.174639	0.353455	0.0607441	0.294229
Mahonia gracilipes	0.851667	0.925833	-0.374172	0.574955	-0.29711	-0.230584
Salvia digitaloides	0.851667	0.925833	0.00145033	0.42277	0.337926	0.60116
Allium mairei	0.851264	0.925632	0.631347	0.753863	0.416667	0.795254
Bambusa textilis	0.85125	0.925625	-0.111844	-0.0268073	0.243902	0.0619644
Gentiana lhassica	0.85125	0.925625	-0.177928	-0.597076	-0.397575	-0.254591
Rheum alexandrae	0.85125	0.925625	0.952756	0.990551	1.10157	0.729134
Ainsliaea macroclinidioides	0.851181	0.925591	-0.00979592	-0.0220408	-0.0797279	-0.00571429
Rubus irenaeus	0.850833	0.925417	0.0105836	0.289689	0.336861	0.318113
Saxifraga sanguinea	0.850833	0.925417	0.839749	0.461653	0.19815	0.632349
Artemisia anomala	0.850697	0.925349	-0.0699134	0.140424	0.175381	-0.00806693
Thalictrum ramosum	0.850577	0.925288	0.127099	0.0906196	-0.313839	-0.0573248
Pulicaria insignis	0.850435	0.925217	0.152134	-0.17885	-0.0931354	0.242672
Ligularia tsangchanensis	0.850431	0.925216	0.563588	0.254881	0.0939314	1.08971
Changium smyrnioides	0.850346	0.925173	-0.175601	-0.316821	0.130869	-0.0365989
Rheum tanguticum	0.850227	0.925114	-0.624308	0.52712	-0.375028	-0.16936
Rhododendron vernicosum	0.850154	0.925077	-0.0463734	0.267539	0.352854	-0.258323
Lysimachia heterogenea	0.850068	0.925034	0.0970302	0.169739	-0.385817	-0.172299
Gentiana cephalantha	0.850061	0.92503	-0.206099	-0.299065	-0.290949	0.132071
Corydalis minutiflora	0.85	0.925	-0.0114269	-0.404043	-0.0383827	0.193671
Dendrobium wilsonii	0.85	0.925	0.57608	0.791318	0.0183134	-0.0992539
Ligularia tongolensis	0.85	0.925	0.273979	-0.135435	0.944938	0.865009
Polygonatum alternicirrhosum	0.85	0.925	0.311919	0.195152	0.519596	2.88
Swertia decora	0.85	0.925	-0.288453	0.101204	-0.383415	-0.497102
Parasenecio roborowskii	0.849758	0.924879	0.0196493	0.52237	0.423216	0.650846
Lysimachia stenosepala	0.849697	0.924848	-0.127517	0.61557	-0.171007	-0.268188
Polygala subopposita	0.849583	0.924792	-0.246638	-0.0238187	0.115636	0.353438
Stauntonia duclouxii	0.849386	0.924693	-0.20068	0.422012	0.496842	-0.0468902
Chloranthus fortunei	0.849347	0.924674	-0.0453027	0.168476	0.0340292	0.0824635
Aster oreophilus	0.849286	0.924643	0.0380755	-0.125303	-0.293181	0.128418
Astragalus kialensis	0.849254	0.924627	0.333485	0.468337	0.566743	0.550342
Illicium dunnianum	0.849169	0.924585	-0.136606	0.152615	-0.11953	0.283618
Delphinium yunnanense	0.849167	0.924583	-0.112288	0.0733051	0.0978814	0.453814
Lysimachia circaeoides	0.849167	0.924583	-0.289672	-0.48153	-0.173012	-0.707312
Mesona chinensis	0.848889	0.924444	0.0376106	0.10094	-0.207688	-0.00414823
Androsace brachystegia	0.848864	0.924432	1.06364	1.87448	0.121678	-0.363636
Scutellaria hypericifolia var. hypericifolia	0.848559	0.924279	0.186766	-0.133404	0.233191	0.277481
Erysimum wardii	0.848333	0.924167	-0.378618	-0.15948	0.206143	0.524513
Ranunculus yunnanensis	0.848333	0.924167	-0.433556	0.0244989	0.292502	0.693393
Rodgersia sambucifolia	0.848333	0.924167	0.170597	0.56297	0.53989	0.335173
Vaccinium fragile var. fragile	0.848333	0.924167	0.105702	0.0775382	-0.218359	-0.106398
Betula delavayi	0.848306	0.924153	0.270763	0.629068	0.0996072	0.285354
Rubus stans	0.847661	0.923831	-0.241849	-0.271046	-0.20292	-0.474939
Amydrium hainanense	0.8475	0.92375	2.04077	0.497002	1.09772	0.82554
Potentilla glabra var. veitchii	0.847292	0.923646	-0.239826	0.00290698	0.970446	0.265988
Sanicula astrantiifolia	0.847165	0.923582	0.116243	0.34129	0.391197	0.016429
Rubus reflexus var. reflexus	0.846598	0.923299	0.747201	0.533582	0.853078	1.16418
Epimedium pubescens	0.84625	0.923125	1.24723	1.50185	0.22688	0.412454
Lindera setchuenensis	0.84625	0.923125	0.652917	0.342369	1.17796	-0.619328
Doronicum stenoglossum	0.84619	0.923095	0.18097	0.0925373	0.00410448	0.0604478
Paederia yunnanensis	0.846174	0.923087	-0.12238	0.23877	0.0445199	0.0303454
Eurya groffii	0.845842	0.922921	-0.210834	-0.134187	-0.342324	-0.125646
Alstonia mairei	0.845833	0.922917	0.185571	-0.00409074	-0.182968	0.087765
Euchresta japonica	0.845833	0.922917	-0.140195	-0.0942976	0.524618	0.308484
Habenaria glaucifolia	0.845646	0.922823	0.192224	0.0577762	0.978561	-0.190407
Dioscorea subcalva	0.845484	0.922742	-0.198468	0.18884	-0.0444201	0.066302
Berberis approximata	0.845329	0.922665	-0.139894	0.230015	0.109729	-0.208145
Machilus leptophylla	0.845113	0.922556	-0.0674382	0.0166926	0.0694414	0.0545293
Mucuna birdwoodiana	0.845113	0.922556	-0.240928	0.408957	-0.249428	-0.0611311
Stauntonia chinensis	0.845022	0.922511	-0.0244074	0.0199484	0.161464	-0.0445905
Aristolochia fordiana	0.845	0.9225	-0.0579957	0.0609808	0.104051	-0.0302772
Silene asclepiadea	0.845	0.9225	0.038787	-0.0437236	0.15268	-0.165021
Silene davidii	0.845	0.9225	-0.480071	0.203543	-0.457573	-0.638795
Symplocos glandulifera	0.845	0.9225	-0.305123	-0.0314527	-0.0155642	-0.490597
Chrysosplenium davidianum	0.844849	0.922424	-0.249847	-0.0749949	-0.212146	-0.455064
Scutellaria likiangensis	0.844722	0.922361	-0.0191412	-0.116917	-0.222452	-0.430936
Vicia tibetica	0.844674	0.922337	-0.463556	0.299874	0.499874	0.417402
Lagotis brevituba	0.844598	0.922299	-0.369795	-0.127615	-0.122643	-0.651543
Semiliquidambar cathayensis	0.844557	0.922279	0.20508	0.309358	-0.179144	0.321925
Uncaria hirsuta	0.844441	0.92222	-0.196865	0.0279052	-0.259939	-0.0936544
Arenaria yulongshanensis	0.844167	0.922083	-0.229378	-0.221624	-0.188025	-0.549214
Cupressus torulosa	0.844167	0.922083	-0.241217	-0.43343	-0.216156	-0.295816
Fritillaria przewalskii	0.844167	0.922083	0.0307783	-0.158627	-0.332347	0.0485351
Peucedanum medicum	0.844167	0.922083	-0.138334	-0.508373	-0.113788	0.281028
Adinandra glischroloma var. macrosepala	0.84369	0.921845	0.0490663	0.160015	0.139509	0.264738
Mahonia oiwakensis	0.843522	0.921761	-0.326479	-0.265481	-0.335259	-0.367606
Lilium duchartrei	0.843517	0.921758	-0.0361991	-0.193277	-0.000323206	0.226568
Pleione yunnanensis	0.843452	0.921726	-0.231308	-0.131425	0.0750584	-0.310456
Nymphaea candida	0.843333	0.921667	0.607312	-0.568752	-0.619134	-0.689978
Dichocarpum dalzielii	0.843333	0.921667	0.044999	-0.263244	-0.0529761	-0.0202495
Mussaenda pubescens	0.843035	0.921518	0.0145331	0.0748299	-0.0680272	0.348176
Pittosporum crispulum	0.842955	0.921477	0.686286	-0.106189	0.032767	0.876214
Allium tanguticum	0.842931	0.921466	1.49147	1.56371	2.03015	0.365188
Pedicularis dolichocymba	0.842917	0.921458	-0.0458313	0.473915	0.422721	0.553389
Caragana franchetiana	0.842868	0.921434	0.420972	0.2834	0.219199	-0.176093
Berberis gagnepainii	0.842857	0.921429	-0.768638	-0.244473	-0.165039	-0.528021
Schisandra lancifolia	0.842829	0.921415	0.0744213	-0.338998	0.151187	-0.472605
Clematis nannophylla	0.842598	0.921299	0.59738	1.24891	0.241921	1.00873
Photinia parvifolia	0.842597	0.921298	-0.0321572	0.100268	0.135998	-0.182894
Neolitsea levinei	0.842524	0.921262	-0.06981	0.171664	-0.269398	0.115358
Yua austro-orientalis	0.84221	0.921105	-0.455882	-0.1608	-0.0458052	0.0339923
Lysimachia grammica	0.842184	0.921092	-0.172967	-0.286154	-0.348352	-0.486374
Dendrobium aduncum	0.842024	0.921012	-0.0863082	-0.0682332	-0.0203344	0.193854
Mallotus millietii	0.84174	0.92087	0.715558	1.12699	0.454077	0.250234
Habenaria szechuanica	0.841667	0.920833	1.13196	0.90951	0.720989	1.21031
Clematis ranunculoides	0.841623	0.920811	-0.153924	0.19249	-0.0913396	0.458051
Lychnis coronata	0.841377	0.920688	0.112333	0.250956	-0.299713	0.277247
Taraxacum maurocarpum	0.841377	0.920688	0.297666	0.33989	0.7401	0.0833989
Gentiana rigescens	0.84119	0.920595	-0.0711845	0.330011	-0.360194	0.265091
Indigofera rigioclada	0.84119	0.920595	-0.363936	-0.0687191	-0.0450797	-0.294393
Habenaria davidii	0.841149	0.920574	-0.246726	-0.05881	-0.0845394	0.19343
Hypericum pseudohenryi	0.841071	0.920536	0.446793	0.0541342	0.097145	0.196885
Artemisia robusta	0.840833	0.920417	0.98693	0.203422	-0.18346	1.09434
Tofieldia divergens	0.840739	0.92037	-0.114796	0.0958455	0.413265	0.151239
Croton lachynocarpus	0.840693	0.920347	0.248833	0.318044	-0.375446	0.0497116
Synotis solidaginea	0.840449	0.920224	0.0544747	0.133711	0.0969225	0.0279448
Corydalis conspersa	0.840392	0.920196	-0.226757	0.129	0.195263	0.315697
Asyneuma chinense	0.840377	0.920189	0.272969	0.812453	0.292711	0.541762
Inula hupehensis	0.840357	0.920179	-0.160238	-0.258261	-0.202682	-0.486935
Pittosporum heterophyllum	0.840221	0.920111	-0.34	-0.353407	-0.210989	-0.336703
Callicarpa kwangtungensis	0.840214	0.920107	-0.219888	-0.119514	0.185341	-0.146359
Hibiscus indicus	0.840119	0.92006	0.0389957	0.0841346	-0.127938	-0.122596
Dysosma difformis	0.840104	0.920052	-0.14049	0.318575	-0.116745	-0.542666
Impatiens longialata	0.84	0.92	-0.106704	0.697207	1.2648	0.860894
Salvia przewalskii var. przewalskii	0.84	0.92	0.164392	0.145401	0.240653	-0.147181
Schisandra henryi subsp. yunnanensis	0.839924	0.919962	-0.470977	-0.580211	-0.362968	-0.399706
Codonopsis tubulosa	0.839912	0.919956	0.256863	0.307353	0.697549	0.710784
Hedyotis chrysotricha	0.839845	0.919922	0.027672	-0.711856	-0.302869	0.202336
Iris leptophylla	0.839643	0.919821	0.610966	2.9678	2.06614	4.77546
Pleurospermum nanum	0.839615	0.919808	0.535694	0.634133	0.852203	-0.110708
Dendrobium nobile	0.839328	0.919664	-0.062422	-0.0428036	-0.338505	-0.173355
Delphinium likiangense	0.839167	0.919583	0.0527671	0.414843	0.286143	-0.0690691
Morina chinensis	0.839167	0.919583	-0.0346535	-0.191719	-0.472322	-0.069757
Potentilla freyniana var. sinica	0.839167	0.919583	0.577391	0.00173913	0.506522	0.465652
Arenaria przewalskii	0.839167	0.919583	0.0179712	-0.597304	-0.315441	0.196737
Sinolimprichtia alpina	0.839091	0.919545	-0.38634	-0.382447	-0.360033	-0.0987378
Sapindus delavayi	0.839091	0.919545	0.209515	0.0212766	0.0446217	0.295213
Mahonia eurybracteata	0.839052	0.919526	-0.125094	0.376033	0.258077	-0.208114
Scutellaria amoena var. amoena	0.839052	0.919526	-0.0689655	0.220615	0.00407861	-0.0634038
Zanthoxylum stenophyllum	0.838947	0.919474	-0.0671809	-0.0209007	0.0338393	0.403832
Hypericum przewalskii	0.838889	0.919444	0.151685	0.135076	0.011236	-0.254519
Impatiens leptocaulon	0.838864	0.919432	0.535373	-0.249331	-0.155258	0.616826
Erigeron multifolius	0.83881	0.919405	-0.010433	0.0375587	0.18362	1.03808
Lilium wardii	0.83881	0.919405	0.818966	0.481609	0.318678	-0.357184
Synotis erythropappa	0.838738	0.919369	0.399251	0.313905	0.446295	0.457119
Allium beesianum	0.838725	0.919363	-0.14641	-0.162615	-0.078793	-0.274378
Dioscorea glabra	0.838585	0.919292	-0.167317	-0.241656	-0.085609	-0.239272
Polygonum criopolitanum	0.838469	0.919234	0.0316004	0.234964	0.227064	0.0433231
Berberis virgetorum	0.838368	0.919184	-0.154924	-0.079239	0.0351244	-0.0694125
Pseudolarix amabilis	0.838348	0.919174	-0.344637	0.432303	-0.318011	0.0638031
Coptis chinensis var. brevisepala	0.838333	0.919167	-0.603789	-0.409819	-0.36286	-0.0984525
Taxillus levinei	0.838305	0.919153	0.0409748	-0.10028	-0.112357	0.152469
Fritillaria maximowiczii	0.838013	0.919006	0.153061	-0.0788497	0.188312	-0.26308
Gentiana trichotoma	0.837976	0.918988	-0.418382	-0.0854648	-0.298607	-0.489083
Lirianthe delavayi	0.837653	0.918827	-0.163422	0.0276143	-0.368945	0.01177
Primula szechuanica	0.8375	0.91875	0.816574	-0.233957	0.385548	0.813542
Thalictrum reticulatum	0.8375	0.91875	-0.483946	-0.475773	-0.349679	-0.184472
Paederia pertomentosa	0.837267	0.918634	-0.12221	-0.352909	-0.0958653	-0.45719
Rubus reflexus var. hui	0.837117	0.918559	-0.0374966	0.0722957	0.239277	-0.116536
Hippophae salicifolia	0.837083	0.918542	0.00571713	-0.0251056	-0.149391	-0.0718369
Epimedium brevicornu	0.837054	0.918527	-0.452796	0.391068	-0.184096	0.464415
Saussurea epilobioides	0.837024	0.918512	-0.217967	0.155989	-0.37442	-0.520659
Allium rude	0.836892	0.918446	0.168487	-0.254938	0.19591	0.198699
Pholidota cantonensis	0.836794	0.918397	-0.163775	-0.127169	-0.402666	-0.286712
Leontopodium franchetii	0.836667	0.918333	0.439956	-0.146034	-0.186434	-0.34507
Quercus senescens	0.836667	0.918333	0.45567	0.976289	0.857216	0.676804
Viburnum fordiae	0.836556	0.918278	0.0446492	0.137019	0.0973305	-0.303803
Elsholtzia bodinieri	0.836389	0.918194	0.842818	0.0189702	-0.0551039	-0.35682
Begonia circumlobata	0.836382	0.918191	0.0380975	0.109682	-0.0203834	-0.0162582
Syringa yunnanensis	0.836341	0.918171	0.177592	0.0294001	0.0393325	0.654748
Primula poissonii	0.836118	0.918059	0.203476	0.561861	-0.0322086	0.484663
Bulbophyllum kwangtungense	0.836042	0.918021	-0.598603	0.262849	0.113687	0.48324
Swertia franchetiana	0.835833	0.917917	-0.357816	-0.572148	-0.159246	-0.39194
Illicium lanceolatum	0.835707	0.917853	-0.141302	-0.292184	0.0209014	-0.282386
Viburnum utile	0.835654	0.917827	-0.283157	-0.134982	-0.10106	0.148881
Hemerocallis plicata	0.835595	0.917798	-0.199894	-0.308383	0.0308207	-0.116766
Juniperus convallium	0.835392	0.917696	0.351713	0.129595	-0.321184	0.384735
Castanopsis eyrei	0.835019	0.917509	-0.00891039	0.0733198	0.102851	0.143585
Rheum inopinatum	0.835	0.9175	-0.159468	0.10989	0.021978	-0.666752
Veronicastrum latifolium	0.835	0.9175	-0.378202	-0.259669	-0.293153	-0.154026
Pterocephalus bretschneideri	0.834924	0.917462	-0.225958	0.04585	-0.248766	-0.328944
Chamaesium thalictrifolium	0.834815	0.917407	-0.231548	0.0390738	-0.180484	0.323754
Stachys kouyangensis	0.834762	0.917381	0.465896	0.253448	0.0942974	0.132501
Crepis lignea	0.834722	0.917361	0.190529	0.205947	-0.0403818	0.0851689
Dioscorea futschauensis	0.834679	0.91734	-0.56749	-0.111724	-0.399664	-0.261808
Aconitum henryi	0.834601	0.917301	1.02698	0.782397	0.852278	0.246793
Ficus chartacea var. torulosa	0.834583	0.917292	1.80904	1.79759	2.8241	2.80482
Saxifraga signata	0.834561	0.917281	0.365058	0.601803	-0.0246554	0.188759
Thesium ramosoides	0.834524	0.917262	-0.344171	0.092387	-0.389374	-0.41931
Elaeagnus difficilis	0.834457	0.917228	0.119549	0.204212	0.136354	0.00957243
Rhododendron aganniphum	0.834167	0.917083	-0.109693	0.574532	0.135759	-0.377138
Scrofella chinensis	0.834167	0.917083	0.0984349	0.442339	0.967463	-0.315074
Stylophorum lasiocarpum	0.833611	0.916806	-0.184457	-0.517178	-0.528201	-0.423663
Larix potaninii	0.83355	0.916775	0.145658	-0.41188	-0.125466	-0.309351
Schisandra arisanensis subsp. viridis	0.833533	0.916767	0.283257	0.215883	0.125	0.574541
Dipelta yunnanensis	0.833393	0.916697	-0.174584	0.110676	0.139324	-0.00857003
Saussurea eriocephala	0.833333	0.916667	0.0190597	-0.122745	-0.0681067	-0.187548
Donax canniformis	0.833333	0.916667	-0.492481	-0.507519	-0.357143	-0.62782
Rhamnella forrestii	0.833333	0.916667	-0.138054	-0.058911	0.0559357	-0.0996727
Bupleurum microcephalum	0.833306	0.916653	-0.198551	0.269082	0.402899	1.7087
Astragalus tongolensis var. glaber	0.833214	0.916607	0.163569	0.0817844	0.0978934	0.523751
Campylotropis trigonoclada var. trigonoclada	0.833173	0.916587	0.00191351	-0.303483	0.117107	0.450823
Saussurea minuta	0.83303	0.916515	0.584522	0.310762	0.194921	1.74946
Stauntonia obovatifoliola subsp. urophylla	0.83282	0.91641	0.0762557	-0.0200913	0.172374	0.18242
Cinnamomum longepaniculatum	0.832292	0.916146	0.183113	0.00699301	0.43253	0.790728
Meconopsis quintuplinervia	0.832255	0.916127	0.122896	1.00281	0.334456	0.507295
Stephania sinica	0.832121	0.916061	-0.276526	-0.14037	-0.207623	-0.175554
Oxyria sinensis	0.832016	0.916008	-0.228242	0.153248	-0.195636	0.0408829
Cymbidium sinense	0.831935	0.915968	0.143806	0.290271	0.308878	-0.21159
Rhododendron primuliflorum	0.831742	0.915871	0.00534759	-0.270321	0.0994652	0.107219
Berberis soulieana	0.831667	0.915833	0.105027	0.401308	0.438087	1.10503
Delphinium chrysotrichum	0.831667	0.915833	0.020651	-0.109989	0.16835	-0.0491582
Dioscorea panthaica	0.831667	0.915833	-0.206527	-0.0840877	-0.0119104	-0.131491
Scrophularia souliei	0.831667	0.915833	-0.346893	-0.245814	-0.343669	-0.411261
Sorghum propinquum	0.831667	0.915833	0.019626	0.394557	-0.35012	-0.307165
Tulipa sinkiangensis	0.831667	0.915833	0.739754	0.412568	1.31762	-0.151639
Aralia decaisneana	0.831585	0.915792	0.0814457	-0.138458	-0.360397	0.057521
Schisandra glaucescens	0.831389	0.915694	1.17316	-0.287096	0.376549	0.3699
Angelica laxifoliata	0.831341	0.91567	-0.195568	-0.00334965	-0.0553981	-0.134501
Pedicularis dunniana	0.83131	0.915655	-0.0146751	0.143606	0.0314465	0.112683
Cremanthodium brunneopilosum	0.83125	0.915625	0.214238	-0.0310829	0.0384358	0.148061
Rubus innominatus var. kuntzeanus	0.831146	0.915573	-0.0517842	0.128372	0.0261097	0.071584
Lagotis macrosiphon	0.831111	0.915556	0.458591	0.150977	-0.0447531	-0.00720165
Euonymus aculeatus	0.830946	0.915473	0.169552	-0.096101	-0.0894677	-0.360945
Piper hancei	0.830897	0.915449	-0.082246	0.0340168	-0.0531221	0.116962
Codonopsis canescens	0.830758	0.915379	-0.142418	0.796448	-0.154713	0.614754
Lonicera cyanocarpa	0.83069	0.915345	0.235618	0.029969	-0.0072339	0.158801
Isodon eriocalyx	0.830513	0.915256	0.04682	-0.177267	-0.178078	-0.00893099
Antiotrema dunnianum	0.830431	0.915216	-0.211776	-0.102343	-0.0918619	0.275586
Litchi chinensis	0.830384	0.915192	-0.361395	-0.437287	0.161777	-0.405825
Asparagus myriacanthus	0.830263	0.915132	-0.282733	-0.23442	-0.0986278	-0.396512
Torreya grandis	0.830124	0.915062	0.454625	-0.353337	0.419789	0.272834
Dalbergia hancei	0.830083	0.915041	-0.00152759	0.0313156	-0.308192	-0.0318885
Corydalis curviflora subsp. curviflora	0.83	0.915	-0.129956	-0.19635	0.478288	-0.092511
Teucrium simplex	0.83	0.915	0.102641	0.159143	-0.0799262	0.146082
Ilex hainanensis	0.829807	0.914903	-0.0861053	-0.116632	-0.189053	-0.0804211
Meconopsis henrici	0.829697	0.914848	-0.355588	-0.557313	-0.451931	0.298274
Cypripedium flavum	0.829575	0.914788	-0.0375526	-0.185497	0.168987	-0.173195
Primula flava	0.82947	0.914735	0.387088	-0.0599676	-0.372501	0.10967
Struthiopteris eburnea	0.829464	0.914732	-0.197798	-0.141109	-0.106036	0.132545
Polygala caudata	0.82945	0.914725	-0.266246	0.482768	-0.0997106	0.406735
Rubus pinnatisepalus	0.829444	0.914722	0.0218631	0.313213	0.0960076	0.188926
Paeonia delavayi	0.829405	0.914703	-0.192153	0.186117	-0.0940644	0.257042
Litsea chunii	0.829344	0.914672	0.124518	0.208173	0.248265	0.663069
Skimmia multinervia	0.82931	0.914655	-0.15725	0.39194	-0.344528	0.086132
Saussurea phaeantha	0.829271	0.914635	-0.0326475	-0.427984	-0.221399	-0.373937
Cremanthodium stenoglossum	0.829167	0.914583	0.528726	-0.0729076	0.700204	1.08807
Rungia chinensis	0.829076	0.914538	-0.077911	-0.28339	-0.411815	-0.180009
Fritillaria unibracteata	0.829032	0.914516	-0.370316	-0.594216	-0.10713	-0.367224
Pedicularis davidii	0.828617	0.914309	-0.0475763	0.134051	0.29234	0.0625374
Thalictrum acutifolium	0.828613	0.914306	-0.0210804	-0.0581906	0.0959596	-0.0491875
Microula trichocarpa	0.828559	0.914279	-0.496799	-0.241229	-0.348784	0.200768
Uncaria scandens	0.828391	0.914195	0.0232616	0.064032	0.123312	-0.164082
Euchresta tubulosa	0.828333	0.914167	-0.203506	-0.502003	-0.261937	-0.135225
Vicia nummularia	0.828333	0.914167	-0.310956	-0.203783	-0.343841	-0.220821
Piper laetispicum	0.82817	0.914085	-0.420016	-0.290997	0.373392	-0.486736
Thesium longiflorum	0.828095	0.914048	-0.0101299	0.496364	0.552987	0.246494
Leontopodium calocephalum	0.828065	0.914032	-0.0365773	0.0864553	-0.0434493	-0.257149
Hemsleya sphaerocarpa	0.827976	0.913988	-0.451232	-0.36268	-0.435832	0.539528
Paulownia kawakamii	0.827963	0.913982	0.0414894	-0.0335106	0.231383	-0.105851
Viburnum setigerum	0.827955	0.913977	-0.213798	0.0608069	-0.00604171	-0.294874
Euphorbia jolkinii	0.82787	0.913935	-0.277719	0.13638	-0.281615	-0.0283386
Hemipilia flabellata	0.827784	0.913892	0.178419	0.129808	-0.0576923	0.0694444
Stephania longa	0.827768	0.913884	-0.0983028	-0.188876	0.0157957	-0.336078
Ardisia brevicaulis	0.827377	0.913688	0.163717	-0.112027	0.200724	0.0742156
Stephania epigaea	0.827222	0.913611	-0.254146	-0.322278	-0.016943	0.0263158
Rubia oncotricha	0.827206	0.913603	-0.29889	-0.351008	-0.40494	-0.164967
Salvia trijuga	0.827197	0.913598	0.0259698	0.12689	0.404668	-0.234714
Gynostemma cardiospermum	0.827024	0.913512	-0.0256734	-0.282407	0.598906	1.64731
Elaeagnus viridis	0.826859	0.913429	0.15216	0.100785	0.466296	0.51178
Rosa hugonis	0.82679	0.913395	0.0646853	-0.18007	-0.144605	-0.325924
Smilax binchuanensis	0.826765	0.913382	-0.241182	-0.50448	-0.222116	0.172164
Parthenocissus dalzielii	0.826753	0.913376	0.248309	0.0245209	0.483653	0.409526
Ainsliaea yunnanensis	0.826687	0.913343	0.350746	-0.210377	-0.130064	-0.0643213
Caragana bicolor	0.826667	0.913333	-0.0804696	-0.252864	-0.525487	-0.200458
Pedicularis dichotoma	0.826667	0.913333	-0.528529	-0.433432	-0.532544	-0.320372
Trollius farreri var. major	0.826667	0.913333	-0.558676	0.0305951	0.178541	0.0737636
Trollius ranunculoides	0.826667	0.913333	-0.140039	-0.317147	0.0628658	-0.0949491
Berberis pruinosa	0.826603	0.913301	0.090274	0.413219	0.19022	0.701236
Caryopteris forrestii var. minor	0.82652	0.91326	0.323989	-0.108943	0.980837	-0.132718
Chimonanthus nitens	0.826515	0.913258	-0.02883	-0.0755471	-0.177609	-0.645833
Epimedium leptorrhizum	0.826218	0.913109	0.39175	-0.340843	0.291106	-0.423054
Ligularia przewalskii	0.82609	0.913045	-0.301113	0.0245445	-0.109565	-0.336032
Symplocos cochinchinensis var. laurina	0.826076	0.913038	-0.147038	0.0108567	0.281567	0.172528
Chaenomeles thibetica	0.825833	0.912917	-0.345366	-0.0931707	-0.299512	-0.0302439
Pedicularis rudis	0.825833	0.912917	0.089505	-0.238812	0.689901	0.705743
Codonopsis foetens subsp. nervosa	0.825676	0.912838	-0.232616	-0.270442	-0.387089	-0.382333
Aster marchandii	0.825556	0.912778	0.328645	0.977015	0.174957	0.780446
Carpesium longifolium	0.825278	0.912639	0.449809	0.450765	1.02725	0.704589
Aster prainii	0.825	0.9125	-0.108226	-0.0933899	-0.228242	-0.159226
Swertia przewalskii	0.825	0.9125	0.26404	-0.152174	-0.641757	0.249547
Schisandra propinqua subsp. sinensis	0.824945	0.912473	0.14932	0.226194	-0.0695982	0.282189
Rubus setchuenensis	0.824925	0.912463	-0.43718	-0.110271	-0.277141	-0.236399
Psilotum nudum	0.824793	0.912396	-0.160193	-0.120932	0.142347	-0.0573168
Nothapodytes pittosporoides	0.824735	0.912367	-0.292955	-0.107854	-0.432874	-0.123563
Thalictrum atriplex	0.824167	0.912083	-0.206452	-0.272379	-0.48004	-0.546774
Salix microstachya var. bordensis	0.824167	0.912083	-0.35043	-0.251398	0.344019	0.0953485
Zanthoxylum nitidum	0.824009	0.912004	-0.407849	-0.368604	-0.394685	-0.299305
Litsea rubescens	0.823936	0.911968	-0.0220415	-0.0459197	-0.0251902	0.0690108
Viburnum propinquum	0.823917	0.911959	-0.348291	-0.0982906	-0.197828	0.151887
Swertia mussotii	0.823768	0.911884	0.129073	0.461228	-0.328871	-0.046729
Cremanthodium rhodocephalum	0.82369	0.911845	-0.319918	0.229221	-0.20385	0.0457859
Pittosporum daphniphylloides var. adaphniphylloides	0.82369	0.911845	0.197614	-0.18472	-0.323662	0.0828498
Corydalis straminea	0.82348	0.91174	0.601766	0.0697572	-0.319647	0.751435
Lepisorus pseudonudus	0.823465	0.911732	0.0628644	-0.122433	0.0217997	-0.0385298
Gymnocladus chinensis	0.823382	0.911691	0.114593	0.268756	0.0164684	0.166972
Cotoneaster salicifolius	0.82336	0.91168	-0.126712	-0.0716065	-0.198319	-0.0678705
Rubus trijugus	0.823333	0.911667	0.0253741	-0.250813	-0.105075	0.535459
Comastoma traillianum	0.823333	0.911667	0.746872	0.43359	0.238691	0.56256
Primula malacoides	0.823241	0.91162	0.264583	0.884483	0.721311	1.07777
Stephania tetrandra	0.823056	0.911528	0.633854	0.672869	0.635054	1.72809
Amomum tsaoko	0.822949	0.911474	-0.145793	0.0205523	0.471098	0.331407
Astragalus sungpanensis	0.822899	0.911449	-0.312015	-0.265989	-0.410757	-0.230666
Dioscorea fordii	0.822885	0.911442	-0.0802788	0.239038	-0.0263099	-0.0272094
Indigofera fortunei	0.822738	0.911369	0.664894	0.443085	-0.340957	0.0404255
Corydalis rheinbabeniana	0.8225	0.91125	-0.0637491	0.575465	2.77429	-0.24776
Euphorbia kansui	0.8225	0.91125	-0.211157	-0.506526	0.298766	-0.0716968
Biondia insignis	0.822222	0.911111	-0.767199	-0.678638	-0.534062	-0.292262
Androsace bisulca	0.82197	0.910985	-0.150285	-0.212607	-0.111823	-0.161681
Allium ovalifolium	0.8219	0.91095	-0.132544	0.0161158	0.105081	0.0235159
Gentiana striata	0.821818	0.910909	-0.272054	-0.243985	0.450956	0.103948
Rubus tephrodes	0.821766	0.910883	0.0781059	0.00292897	0.366854	0.0522333
Arenaria roseiflora	0.821667	0.910833	0.114335	-0.136788	0.613126	0.194819
Corydalis kingii	0.821667	0.910833	1.90495	1.60286	1.79688	1.0918
Crepis phoenix	0.821667	0.910833	1.55849	0.805274	1.25017	0.511156
Smilax microphylla	0.821629	0.910814	-0.376998	-0.399505	-0.382849	-0.237677
Sabia schumanniana	0.821582	0.910791	0.252849	0.15177	-0.170366	0.14757
Angelica biserrata	0.821458	0.910729	-0.00139498	-0.273017	0.00677561	0.200279
Aster batangensis	0.821232	0.910616	0.895064	-0.424189	0.951979	0.184971
Lobelia seguinii	0.821228	0.910614	-0.354145	-0.236694	0.220061	-0.0220061
Dolomiaea forrestii	0.821218	0.910609	0.170963	0.0519333	0.202805	-0.264215
Adenophora micrantha	0.821111	0.910556	-0.717229	-0.37176	-0.58098	-0.389146
Swertia cincta	0.820952	0.910476	-0.175582	0.0555329	-0.0673744	0.258473
Fritillaria delavayi	0.820897	0.910449	0.0551348	-0.236392	-0.194293	-0.0857847
Aristolochia kwangsiensis	0.820833	0.910417	-0.385142	0.764907	-0.168377	0.0185728
Cardiocrinum cathayanum	0.820833	0.910417	0.485455	0.0517567	-0.0834907	0.455988
Diphylleia sinensis	0.820833	0.910417	-0.248033	0.90819	0.0477995	0.320315
Rosa tibetica	0.820833	0.910417	0.171697	-0.391219	0.113877	-0.0611525
Rosa setipoda	0.820686	0.910343	0.383846	0.453501	0.0859578	-0.65691
Lindera fragrans	0.820453	0.910227	0.0163339	0.00943739	0.0388385	0.208711
Wikstroemia dolichantha	0.820385	0.910192	-0.143726	-0.120785	-0.245992	-0.309011
Solms-laubachia pulcherrima	0.820357	0.910179	-0.541676	-0.274355	-0.448518	-0.16457
Schefflera minutistellata	0.820308	0.910154	-0.00123762	-0.0132013	-0.202558	-0.163366
Piptanthus concolor	0.820246	0.910123	0.244767	0.0665593	0.775631	0.205046
Angelica nitida	0.820238	0.910119	0.194348	-0.165592	0.358949	0.772434
Fragaria moupinensis	0.820228	0.910114	-0.0604839	0.0693973	-0.146435	0.156409
Trollius yunnanensis	0.820221	0.91011	0.46988	0.164116	-0.19505	0.188538
Dolichos tenuicaulis	0.82	0.91	-0.242471	-0.125319	-0.420112	-0.332823
Arenaria roborowskii	0.819881	0.90994	0.169648	0.0749851	0.469439	0.120155
Drynaria delavayi	0.819856	0.909928	0.392509	0.349064	0.0531835	0.317978
Toricellia angulata	0.819444	0.909722	0.352921	0.428425	0.318415	0.667236
Fragaria gracilis	0.81925	0.909625	0.468996	0.68392	-0.208092	0.634262
Thalictrum uncatum	0.818682	0.909341	0.100279	-0.0372266	-0.0853886	0.194276
Lonicera ligustrina var. pileata	0.818598	0.909299	0.207993	0.266313	0.513051	1.08279
Fritillaria pallidiflora	0.818333	0.909167	0.563673	1.18062	0.62963	-0.28209
Gentiana rubicunda	0.818141	0.909071	1.25599	0.0212418	0.70915	1.26906
Rubus amabilis	0.818023	0.909011	-0.416504	-0.0618893	-0.419761	-0.0456026
Medicago archiducis-nicolai	0.817976	0.908988	-0.169272	-0.340662	-0.167417	0.0683444
Toona ciliata	0.817895	0.908947	0.145929	0.18037	0.190524	0.179972
Pertya monocephala	0.817778	0.908889	0.283991	0.885073	-0.255066	-0.371539
Daphne feddei	0.817598	0.908799	-0.552106	-0.512195	-0.560454	-0.4925
Stephanandra chinensis	0.817589	0.908795	0.0324694	0.282256	-0.11051	0.166334
Phlegmariurus austrosinicus	0.8175	0.90875	-0.219058	-0.184885	-0.329244	-0.0711939
Saussurea kingii	0.8175	0.90875	-0.231629	-0.286342	0.440895	-0.379792
Rhododendron anthopogonoides	0.817381	0.90869	-0.217863	-0.420656	-0.764849	-0.257092
Swertia yunnanensis	0.817059	0.908529	0.177665	0.116751	0.212521	0.269712
Pimpinella rhomboidea	0.816979	0.90849	0.481278	-0.0133556	-0.016933	-0.305032
Embelia rudis	0.816968	0.908484	0.136596	0.209416	0.186224	-0.113868
Prinsepia uniflora	0.816905	0.908452	0.0797101	0.449638	0.472101	-0.202174
Valeriana hirticalyx	0.816667	0.908333	0.0270883	0.0301909	-0.184726	-0.240453
Lepisorus bicolor	0.816535	0.908268	-0.316072	-0.180254	-0.361046	-0.0707758
Aster senecioides	0.816364	0.908182	-0.136428	-0.468897	-0.347785	0.43968
Ardisia faberi	0.816305	0.908153	-0.377029	0.356804	-0.241199	0.116854
Cynanchum stauntonii	0.81626	0.90813	0.181792	0.33314	0.309945	0.376921
Lindera reflexa	0.816075	0.908037	0.0157982	-0.0521104	-0.177552	0.0172129
Leontopodium artemisiifolium	0.81598	0.90799	-0.158978	0.102216	-0.239032	-0.30597
Cynanchum versicolor	0.815828	0.907914	0.0857914	0.213336	-0.0936851	0.087661
Zanthoxylum pilosulum	0.815278	0.907639	-0.228488	0.0509268	-0.177951	-0.268098
Astragalus ernestii	0.815185	0.907593	0.415964	0.907203	1.74108	0.521739
Aster tongolensis	0.815152	0.907576	0.0867673	-0.164064	0.0693627	0.20988
Elatostema stewardii	0.815132	0.907566	0.0963979	-0.0851412	0.194433	-0.0523946
Corydalis linarioides	0.815	0.9075	-0.0584693	0.00777917	-0.0933501	-0.443915
Ligularia achyrotricha	0.815	0.9075	1.75263	2.42707	3.2287	5.88915
Meehania henryi	0.815	0.9075	0.258939	-0.0100491	-0.136247	-0.143725
Chloranthus holostegius	0.814955	0.907477	-0.000282885	0.116832	0.314851	-0.00622348
Pedicularis muscicola	0.814487	0.907244	-0.125071	0.0415959	-0.238823	0.0237691
Saxifraga egregia	0.814392	0.907196	0.17703	-0.201392	-0.0225058	0.266125
Adenophora liliifolioides	0.814167	0.907083	-0.145698	0.107308	-0.109389	-0.326781
Arisaema sinii	0.814167	0.907083	-0.206305	0.0761052	-0.14848	0.019959
Damnacanthus macrophyllus	0.814167	0.907083	0.185372	-0.0647331	-0.296974	-0.0672551
Veronicastrum stenostachyum	0.814052	0.907026	0.0473892	0.0515577	0.141948	0.0737165
Phyllolobium balfourianum	0.81375	0.906875	-0.379932	-0.272153	-0.566178	-0.311161
Crepis rigescens	0.813172	0.906586	-0.169987	-0.186375	-0.392995	-0.127892
Paris fargesii var. petiolata	0.81303	0.906515	1.78492	0.242524	1.33839	2.0295
Picea purpurea	0.812917	0.906458	0.442507	0.668709	0.727144	0.619698
Polygonatum franchetii	0.812917	0.906458	0.466532	1.61694	0.456855	0.234677
Pinus densata	0.812857	0.906429	-0.215644	-0.261668	0.0546672	-0.269879
Elaeagnus bockii	0.812793	0.906397	-0.20445	-0.16816	-0.307049	-0.158751
Daphne longilobata	0.812619	0.90631	0.58206	0.551116	0.258128	-0.0364277
Clematis chrysocoma	0.8125	0.90625	0.04375	-0.0105469	0.460156	0.117188
Dracocephalum rupestre	0.812472	0.906236	0.187515	0.646421	0.173777	0.0523018
Cynanchum otophyllum	0.812197	0.906098	-0.151109	-0.210035	-0.198172	-0.463244
Vaccinium carlesii	0.811995	0.905997	-0.275691	-0.014867	-0.0206051	-0.328638
Swertia tetraptera	0.81197	0.905985	-0.315319	0.024044	-0.288299	-0.439661
Fritillaria thunbergii	0.811944	0.905972	-0.00504601	0.272484	0.281092	-0.122291
Stellaria yunnanensis	0.811905	0.905952	0.295065	0.208795	0.1524	-0.139644
Sabia swinhoei	0.811884	0.905942	0.0258636	-0.00867905	-0.0189203	-0.0201354
Anemone flaccida var. hofengensis	0.811667	0.905833	-0.639296	1.62966	1.6527	-0.295769
Saxifraga rufescens	0.811484	0.905742	0.0860943	0.137122	-0.247642	0.190085
Juniperus saltuaria	0.811455	0.905728	-0.332841	-0.0778517	0.0509978	0.235772
Pedicularis decora	0.810833	0.905417	-0.522563	-0.4181	-0.203939	-0.300922
Rhodiola yunnanensis	0.810671	0.905335	-0.173266	-0.0568803	0.14942	-0.104572
Paeonia anomala subsp. veitchii	0.810641	0.905321	-0.0616525	0.0372881	-0.151271	-0.503178
Tripterospermum chinense	0.810492	0.905246	0.0481928	-0.23494	-0.262322	0.295181
Viola biflora var. rockiana	0.810457	0.905228	-0.0248595	-0.140726	0.0998703	0.238219
Daphne acutiloba	0.810357	0.905179	0.653083	0.185499	-0.0216989	-0.22281
Smilax mairei	0.810284	0.905142	-0.0866519	0.00331858	-0.115782	-0.0800147
Ajuga lupulina var. lupulina	0.810181	0.905091	0.313491	0.837267	0.921099	0.954209
Stephania delavayi	0.81018	0.90509	0.253571	-0.0703571	0.214286	-0.323214
Kadsura coccinea	0.810006	0.905003	-0.258005	0.27333	-0.189158	-0.0407136
Salvia przewalskii var. mandarinorum	0.81	0.905	1.34484	0.0814947	-0.158363	1.36441
Gentiana purdomii	0.809697	0.904848	-0.45739	0.110988	0.0165654	-0.00018406
Meehania fargesii var. radicans	0.809615	0.904808	-0.190424	-0.585086	-0.226217	0.148666
Cymbidium floribundum	0.809519	0.90476	-0.301217	0.264512	-0.0474766	0.0333134
Delphinium souliei	0.809254	0.904627	-0.253114	0.723986	-0.0542387	-0.480514
Jasminum urophyllum	0.809153	0.904576	-0.138196	-0.176008	0.107678	-0.0345489
Rhododendron phaeochrysum var. agglutinatum	0.809094	0.904547	0.156518	0.040049	0.219044	-0.255823
Amentotaxus argotaenia	0.808451	0.904225	-0.113667	-0.231895	-0.0733701	-0.141608
Pedicularis semitorta	0.808333	0.904167	-0.00525901	-0.339732	-0.136734	-0.252169
Syringa pinnatifolia	0.808333	0.904167	1.63602	4.20482	2.37476	2.00698
Impatiens siculifer	0.80823	0.904115	0.0202473	-0.201236	-0.372643	-0.0809892
Litsea mollis	0.808191	0.904096	-0.0300615	-0.396944	-0.173227	-0.193988
Polygala fallax	0.807792	0.903896	0.0572163	0.579556	0.421086	-0.0106075
Ainsliaea glabra	0.807785	0.903892	-0.326059	0.103338	-0.430039	0.778562
Primula stenocalyx	0.807785	0.903892	-0.14453	-0.0443378	-0.454127	-0.159309
Gymnogrammitis dareiformis	0.807688	0.903844	0.00623631	-0.171583	0.017192	-0.75257
Berberis bergmanniae	0.8075	0.90375	2.0773	0.0330288	1.58644	1.56711
Delphinium beesianum	0.8075	0.90375	0.0337715	-0.2466	-0.38146	-0.0788758
Eleutherococcus verticillatus	0.8075	0.90375	-0.20149	0.210898	0.00548804	0.339083
Daphne kiusiana var. atrocaulis	0.807385	0.903693	0.0198788	0.297212	0.0785455	0.209939
Sarcopyramis bodinieri	0.807327	0.903664	-0.21868	-0.0571629	-0.358848	-0.197893
Begonia henryi	0.806828	0.903414	-0.418634	-0.43211	-0.233188	-0.305826
Aconitum episcopale	0.806667	0.903333	-0.154766	-0.462637	0.185985	-0.3092
Lonicera rupicola var. rupicola	0.80646	0.90323	0.925014	0.291737	0.286644	0.352575
Dregea sinensis	0.806458	0.903229	0.156677	0.271083	0.0698212	0.499054
Primula obconica	0.80645	0.903225	0.436915	0.202171	0.598652	0.490827
Nepeta stewartiana	0.806439	0.90322	0.129232	0.0906056	0.300906	1.49213
Aristolochia mollissima	0.806356	0.903178	-0.386831	-0.0916179	-0.148365	-0.105263
Raphiocarpus sesquifolius	0.80631	0.903155	-0.390824	-0.0262159	0.878924	1.6385
Ardisia caudata	0.806071	0.903036	0.863104	0.61713	0.668009	0.737189
Begonia labordei	0.805969	0.902985	-0.129853	-0.242993	-0.0799691	0.0221137
Lysimachia hemsleyana	0.805952	0.902976	-0.122539	-0.165552	0.102848	-0.292869
Salvia cavaleriei var. erythrophylla	0.805833	0.902917	1.12184	0.541092	0.400575	0.26408
Allium forrestii	0.805833	0.902917	-0.11189	-0.247829	-0.123914	0.296259
Delphinium trifoliolatum	0.805833	0.902917	1.18718	0.637317	0.345013	-0.587302
Leontopodium sinense	0.805784	0.902892	-0.0337771	0.0298323	-0.0776627	-0.0848126
Styrax confusus	0.805726	0.902863	0.254469	0.0826713	-0.150199	0.195879
Holboellia coriacea	0.805638	0.902819	0.0300828	0.0035491	-0.0436032	-0.334629
Rhododendron molle	0.805486	0.902743	-0.0917513	-0.323356	0.0281489	0.030465
Ilex pernyi	0.805357	0.902678	0.0244264	-0.0185048	0.0814212	0.0111029
Pyrrosia drakeana	0.805347	0.902674	0.0756491	-0.297896	-0.0839302	0.0875112
Illicium micranthum	0.805238	0.902619	0.10925	0.17741	0.119377	0.0179163
Corydalis dasyptera	0.805185	0.902593	0.380222	0.54021	0.210855	0.0207445
Stachyurus yunnanensis	0.805064	0.902532	-0.725361	-0.449319	-0.242989	-0.436899
Stephania cephalantha	0.804787	0.902393	-0.0776962	0.00405876	0.0409741	0.0960572
Tinospora sagittata var. sagittata	0.804773	0.902386	-0.21491	0.114321	-0.104334	0.0269306
Halenia elliptica var. grandiflora	0.804702	0.902351	-0.453256	-0.111176	-0.0960155	-0.130612
Phoebe sheareri	0.804667	0.902333	-0.0472332	0.0717759	0.0984024	-0.365594
Ilex centrochinensis	0.804583	0.902292	-0.154662	-0.438345	-0.197436	-0.369347
Bambusa beecheyana var. pubescens	0.804444	0.902222	17.5871	14.2452	24.8258	5.88387
Corydalis spathulata	0.804444	0.902222	-0.212162	-0.509163	0.00761371	-0.196078
Cayratia oligocarpa	0.804257	0.902128	-0.0159871	-0.100234	0.081552	-0.230825
Saussurea cordifolia	0.804167	0.902083	0.564675	-0.170038	0.265757	0.633114
Citrus maxima	0.804067	0.902034	-0.0327022	0.0776439	0.0525913	0.144387
Carum bretschneideri	0.80381	0.901905	-0.484023	-0.637358	-0.0754879	0.364143
Chrysosplenium macrophyllum	0.803714	0.901857	0.0793946	-0.0416764	-0.0114086	0.102212
Gentiana spathulifolia	0.80348	0.90174	0.312223	-0.207745	-0.319887	-0.272287
Macleaya microcarpa	0.803421	0.901711	-0.145813	0.116842	0.386183	0.188157
Jasminum sinense	0.803349	0.901674	0.075224	0.223588	0.00250052	0.0893936
Oreocharis henryana	0.803333	0.901667	0.493333	0.262439	0.125203	0.459187
Rubus xanthocarpus	0.803281	0.901641	0.530109	0.21248	0.312637	-0.308892
Tetradium trichotomum	0.803277	0.901638	1.53171	0.714831	0.829757	1.67573
Primula tangutica var. tangutica	0.803205	0.901603	-0.43493	0.180455	0.17344	-0.492985
Phyllagathis cavaleriei	0.803047	0.901524	-0.383891	-0.0342176	0.118416	-0.0153787
Ligustrum expansum	0.802975	0.901488	-0.12214	-0.271655	-0.105995	-0.234452
Silene napuligera	0.802955	0.901477	0.00125691	-0.188537	-0.0221217	-0.113876
Delphinium kamaonense var. glabrescens	0.802928	0.901464	0.00364601	0.587007	0.189261	0.372224
Urtica triangularis	0.802857	0.901429	-0.348013	0.490203	-0.186229	0.290912
Premna puberula	0.802459	0.901229	-0.333555	0.0330895	-0.184569	-0.136349
Biebersteinia heterostemon	0.802356	0.901178	-0.299115	-0.362197	-0.291667	-0.658287
Zanthoxylum esquirolii	0.802244	0.901122	0.0296941	-0.375825	-0.0713857	0.0656869
Mahonia hancockiana	0.802222	0.901111	-0.160662	0.237086	-0.172053	0.104636
Calathodes oxycarpa	0.802143	0.901071	3.19571	1.62083	0.413635	1.11069
Ceratostigma ulicinum	0.802143	0.901071	0.215466	-0.465301	1.24521	-0.568407
Dolomiaea souliei var. mirabilis	0.802083	0.901042	-0.515966	-0.31627	-0.682717	-0.393056
Gymnadenia orchidis	0.802052	0.901026	0.454479	-0.0609398	0.178414	0.11417
Corydalis caudata	0.801944	0.900972	0.459699	0.737244	0.170076	0.00862706
Onosma confertum	0.801754	0.900877	-0.0722689	-0.209076	-0.381849	-0.570756
Aristolochia tubiflora	0.801698	0.900849	0.339122	0.403108	-0.206886	-0.0609385
Hydrangea davidii	0.801448	0.900724	-0.339165	0.112352	-0.246838	0.278035
Clinopodium megalanthum	0.801414	0.900707	-0.495747	-0.332726	0.0791819	-0.0664237
Rhamnus sargentiana	0.801389	0.900694	-0.140968	-0.205801	-0.19855	-0.422052
Sorbus caloneura	0.801361	0.900681	0.453714	0.905905	0.0952381	0.944381
Fritillaria crassicaulis	0.80131	0.900655	0.18006	1.35367	0.541667	-0.0902778
Pyrus sinkiangensis	0.801218	0.900609	-0.239109	-0.0315934	-0.232241	-0.209184
Astragalus skythropos	0.801146	0.900573	-0.323021	0.0926297	-0.0287534	0.0980892
Dioscorea althaeoides	0.801042	0.900521	0.169968	0.967757	0.99263	0.625058
Veratrum grandiflorum	0.800948	0.900474	-0.229856	-0.261958	0.459069	-0.171429
Astilbe rivularis var. myriantha	0.800901	0.90045	0.0206452	0.157419	0.132535	-0.189493
Astragalus monadelphus	0.800833	0.900417	-0.314374	-0.119786	-0.605309	-0.625302
Caragana tangutica	0.800833	0.900417	0.127152	0.229595	0.516657	0.103554
Corydalis curviflora subsp. rosthornii	0.800833	0.900417	-0.0788506	0.0694253	-0.29931	-0.36046
Salvia kiaometiensis	0.800833	0.900417	-0.122352	0.493644	-0.0423729	-0.0752119
Habenaria ciliolaris	0.800783	0.900391	0.00793937	-0.172862	0.0178636	-0.0537712
Onosma exsertum	0.800595	0.900298	-0.513858	-0.409477	-0.221055	-0.31359
Rhamnella martinii	0.800556	0.900278	-0.138358	0.0725534	0.325928	0.230596
Aristolochia manshuriensis	0.800449	0.900224	-0.124449	-0.106339	0.540283	0.0371488
Rhododendron farrerae	0.80042	0.90021	-0.0737174	-0.0315457	0.0202557	0.0865017
Asarum maximum	0.800399	0.900199	0.286254	-0.33511	0.354875	0.211415
Cinnamomum bodinieri	0.800109	0.900054	1.30666	-0.0766654	0.320804	0.018236
Parthenocissus henryana	0.8	0.9	-0.0418888	-0.424676	-0.301904	-0.530084
Rhus chinensis var. roxburghii	0.799975	0.899987	-0.0707566	-0.111329	0.0252842	0.121913
Aster yunnanensis	0.799632	0.899816	-0.206198	0.592498	-0.0293569	0.583644
Delphinium albocoeruleum	0.799487	0.899744	0.141417	0.396383	0.345093	0.673881
Rheum pumilum	0.79947	0.899735	-0.140143	0.0153315	-0.26517	-0.0107968
Morina kokonorica	0.799218	0.899609	-0.341392	0.0226251	-0.0816674	-0.106927
Pleurospermum wrightianum	0.799195	0.899598	0.388249	0.314142	0.713316	-0.100974
Saussurea pachyneura	0.799048	0.899524	0.12376	-0.136292	0.143081	-0.215927
Heracleum yungningense	0.798718	0.899359	0.552952	0.225398	0.0426429	0.0787254
Tetrastigma hypoglaucum	0.798553	0.899276	-0.151102	0.026341	-0.311303	0.134579
Astragalus henryi	0.798333	0.899167	0.441627	1.216	1.06603	1.33231
Thalictrum trichopus	0.798333	0.899167	0.547072	0.455152	-0.0941438	0.284655
Aster poliothamnus	0.798313	0.899157	0.0894766	0.17614	0.274339	-0.126618
Aristolochia moupinensis	0.798205	0.899103	-0.399427	-0.00468994	-0.165451	-0.0367379
Paeonia mairei	0.798089	0.899045	-0.267078	-0.183979	-0.200075	-0.367584
Parthenocissus laetevirens	0.797901	0.898951	0.22915	0.0623462	0.513809	0.502051
Picea likiangensis var. rubescens	0.797884	0.898942	-0.330928	0.192597	0.555521	-0.226788
Polygonatum cyrtonema	0.797856	0.898928	-0.168564	0.00653351	-0.215046	0.146164
Corydalis tomentella	0.797778	0.898889	-0.169759	-0.624241	-0.0910352	-0.597885
Arisaema bockii	0.797741	0.898871	0.65059	0.795628	0.649549	0.591256
Codonopsis deltoidea	0.7975	0.89875	-0.289496	-0.501386	-0.065133	-0.289218
Gentiana haynaldii	0.7975	0.89875	-0.222971	0.29795	-0.0690817	-0.163156
Lilium papilliferum	0.7975	0.89875	-0.0820948	0.064402	1.11111	0.511146
Rhodiola tangutica	0.797411	0.898706	-0.369036	-0.124218	-0.178184	-0.193156
Rosa moyesii	0.797308	0.898654	0.18539	-0.425292	0.156919	0.154712
Fritillaria taipaiensis	0.797281	0.89864	-0.239489	0.187353	-0.0850992	0.404978
Taraxacum calanthodium	0.797188	0.898594	0.167584	0.360156	0.40784	-0.248739
Clematis repens	0.796667	0.898333	-0.13085	-0.40902	-0.340261	-0.414248
Arnebia euchroma	0.796453	0.898226	-0.129074	-0.283704	0.131111	-0.381481
Dysosma veitchii	0.796389	0.898194	0.168692	0.189036	-0.333145	0.198361
Asarum sieboldii	0.795985	0.897992	0.28832	-0.23627	0.154918	0.0569672
Meehania fargesii	0.79598	0.89799	0.297842	0.158717	0.249858	-0.148779
Styrax dasyanthus	0.79592	0.89796	-0.0110255	-0.222021	-0.0702311	-0.102855
Urophysa henryi	0.795833	0.897917	0.0308099	0.178697	-0.298709	0.561033
Elsholtzia eriostachya	0.795737	0.897869	-0.0437847	-0.0230671	-0.320376	-0.375908
Tetrastigma hemsleyanum	0.79571	0.897855	-0.00301365	0.126573	0.0914731	0.122673
Rhus punjabensis var. sinica	0.795688	0.897844	-0.231723	0.0630983	0.260444	-0.172977
Pedicularis humilis	0.795556	0.897778	0.568526	-0.133047	2.78569	5.78197
Selaginella uncinata	0.795515	0.897758	-0.00258889	-0.0926821	-0.147394	-0.0623058
Cirsium souliei	0.795278	0.897639	0.203356	-0.208277	0.0548098	0.197315
Ficus simplicissima	0.795	0.8975	-0.0548708	-0.250895	-0.439761	-0.0890656
Gaultheria leucocarpa var. crenulata	0.795	0.8975	0.169215	0.0264317	0.0419798	0.405286
Hemerocallis forrestii	0.795	0.8975	-0.346925	-0.55235	-0.58293	-0.641154
Adiantum refractum	0.794881	0.89744	0.5037	1.54021	1.23878	0.383818
Salix luctuosa	0.794715	0.897358	0.126372	0.14609	-0.0118754	-0.038091
Bletilla formosana	0.794495	0.897248	0.337408	0.582888	0.326203	0.469315
Solms-laubachia minor	0.794444	0.897222	0.361751	-0.118203	-0.358525	-0.0997696
Thladiantha dentata	0.794333	0.897167	-0.105818	0.398338	-0.18734	0.316496
Ormosia hosiei	0.794314	0.897157	-0.1384	0.112876	0.153904	0.478729
Anaphalis bicolor	0.794167	0.897083	-0.0222579	0.387793	0.104635	0.292795
Salvia roborowskii	0.794118	0.897059	-0.13189	-0.00218301	0.050755	0.0713116
Parnassia brevistyla	0.793941	0.896971	0.254287	0.059431	-0.0524162	0.0623539
Dysosma versipellis	0.793837	0.896918	-0.127401	-0.0565844	-0.015775	0.0569273
Bupleurum petiolulatum	0.79381	0.896905	-0.152547	-0.0129468	0.0275823	0.0126654
Veronicastrum caulopterum	0.793788	0.896894	-0.134333	0.533371	0.0777715	0.134898
Cyclea racemosa	0.793385	0.896693	0.13997	0.215943	0.132111	0.00467814
Ligularia latihastata	0.793333	0.896667	-0.0512159	-0.221444	-0.119381	0.0305822
Rhododendron pingianum	0.793333	0.896667	0.458087	1.41322	-0.27745	2.11806
Disporum bodinieri	0.79315	0.896575	0.107232	0.141397	0.0254364	0.554364
Pittosporum brevicalyx	0.792788	0.896394	-0.133439	-0.0643342	-0.0709845	-0.0878994
Camellia pitardii	0.792576	0.896288	-0.236238	-0.0853465	-0.27604	-0.180594
Notopterygium incisum	0.792024	0.896012	-0.230064	0.0198294	-0.126013	0.26823
Eomecon chionantha	0.791865	0.895933	-0.247399	-0.0373796	-0.12736	0.107129
Corydalis livida	0.791814	0.895907	-0.329458	-0.0402232	-0.103697	0.72797
Swertia wolfgangiana	0.791742	0.895871	0.0153591	0.153383	-0.0701536	0.122665
Corydalis brevirostrata	0.791667	0.895833	0.897366	-0.51646	1.29105	0.614833
Potentilla griffithii var. velutina	0.791667	0.895833	-0.57364	-0.315462	-0.582895	-0.105633
Strobilanthes henryi	0.791667	0.895833	0.00388548	-0.117791	-0.123108	-0.111043
Anaphalis szechuanensis	0.791565	0.895782	-0.33222	-0.111619	-0.294252	-0.268237
Astragalus bhotanensis	0.79141	0.895705	-0.314583	-0.0666549	0.0521954	-0.139834
Tripterospermum cordatum	0.79135	0.895675	-0.328686	-0.0451377	-0.283025	-0.224643
Hylodesmum podocarpum subsp. szechuenense	0.791348	0.895674	-0.31062	-0.325792	-0.224381	-0.084642
Primula bracteata	0.79131	0.895655	0.641113	-0.390881	-0.0678516	0.109119
Clematis finetiana	0.791269	0.895634	-0.00428831	-0.103084	-0.118588	-0.0794986
Salvia prattii	0.791237	0.895618	0.719185	0.35296	-0.287933	0.399224
Begonia pedatifida	0.791218	0.895609	-0.205889	-0.402442	-0.0560211	-0.0871439
Ligularia nelumbifolia	0.791154	0.895577	-0.0232759	1.52371	1.75302	1.17672
Rhodiola crenulata	0.790835	0.895417	0.0534782	-0.180071	-0.19553	-0.0137873
Alcea nudiflora	0.790833	0.895417	0.651868	0.921071	1.69063	0.457364
Gentianella arenaria	0.790833	0.895417	0.245769	0.392384	0.391096	0.336277
Swertia davidii	0.790833	0.895417	-0.422628	-0.447319	0.152038	0.477084
Thladiantha punctata	0.790788	0.895394	-0.263779	-0.175206	-0.33231	-0.38096
Juniperus przewalskii	0.790784	0.895392	0.0214912	0.311404	0.19386	-0.0285088
Pomatosace filicula	0.790714	0.895357	-0.0928041	0.30554	0.00371216	0.0479726
Aconitum gymnandrum	0.790704	0.895352	0.0941627	0.0243062	-0.157703	-0.0176077
Scutellaria rehderiana	0.790403	0.895202	0.755052	0.491375	-0.323805	-0.102021
Cotoneaster dielsianus	0.790403	0.895201	0.145355	-0.0417537	0.0433194	0.0253132
Pyrrosia assimilis	0.790379	0.895189	0.173356	-0.17508	0.0913568	0.296725
Artemisia waltonii	0.79	0.895	0.24666	1.61331	0.392036	1.12587
Sibiraea angustata	0.79	0.895	0.461245	0.363088	0.795743	0.32878
Adenophora potaninii subsp. wawreana	0.789936	0.894968	0.12427	0.0977528	-0.149213	0.0474157
Sabia campanulata subsp. ritchieae	0.789784	0.894892	-0.168729	0.328177	-0.0717822	0.357673
Artemisia mattfeldii var. mattfeldii	0.789744	0.894872	0.744291	-0.231205	0.185698	-0.00850142
Astragalus mahoschanicus	0.789722	0.894861	-0.319457	-0.138915	-0.624268	-0.165125
Ligularia duciformis	0.789583	0.894792	0.571687	0.400867	0.297941	1.18888
Aesculus chinensis var. wilsonii	0.789336	0.894668	-0.266833	-0.0846869	-0.193114	0.226156
Anemone davidii	0.78931	0.894655	0.479191	0.551328	0.879905	0.243361
Corylopsis sinensis	0.789301	0.89465	0.231504	0.0259547	0.0542959	0.553401
Allium changduense	0.789167	0.894583	0.688133	0.277869	-0.432167	0.258581
Melanosciadium pimpinelloideum	0.789015	0.894508	3.38156	1.35284	1.00883	2.47046
Metaplexis hemsleyana	0.788921	0.89446	0.928045	0.65251	1.0007	0.70867
Viburnum foetidum var. rectangulatum	0.788921	0.89446	-0.337225	-0.323398	-0.0302658	-0.152712
Caragana brevifolia	0.788857	0.894428	-0.328136	-0.274543	-0.237759	-0.184896
Malus transitoria	0.78875	0.894375	-0.212412	-0.314046	-0.278369	-0.496477
Rosa willmottiae	0.78875	0.894375	0.17514	0.846721	0.288256	0.0460092
Aster tsarungensis	0.788659	0.894329	-0.266113	0.385276	0.366371	-0.0369522
Hedysarum tanguticum	0.788605	0.894303	-0.00850547	0.442284	0.289186	-0.0009113
Gynostemma longipes	0.788452	0.894226	0.0184559	-0.40785	0.18118	0.321809
Aconitum tongolense	0.788333	0.894167	-0.224185	-0.099604	1.55985	-0.141334
Polygonum darrisii	0.788229	0.894115	-0.1379	0.0144876	0.00429261	0.170274
Rhododendron capitatum	0.788062	0.894031	0.601006	-0.1696	-0.105896	0.233585
Erigeron breviscapus	0.787949	0.893974	0.285367	0.39641	0.497718	0.446304
Physaliastrum heterophyllum	0.787885	0.893942	0.0668371	-0.123083	-0.308254	0.450694
Asarum pulchellum	0.787436	0.893718	0.123737	-0.0147501	0.120459	0.229719
Populus rotundifolia var. duclouxiana	0.78712	0.89356	-0.297553	-0.0342541	0.403946	-0.105919
Schnabelia oligophylla	0.78707	0.893535	0.235952	0.260478	0.192797	0.50357
Sibbaldia procumbens var. aphanopetala	0.786987	0.893494	0.208278	0.0598131	0.4	0.666222
Geranium pylzowianum	0.78692	0.89346	0.241345	-0.049423	0.0915705	0.0426493
Gentianopsis grandis	0.786667	0.893333	0.531024	0.32189	-0.0226772	-0.350866
Hydrocotyle hookeri subsp. handelii	0.786667	0.893333	-0.55438	-0.440937	-0.441804	-0.415958
Teucrium pilosum	0.786667	0.893333	-0.238023	-0.319284	-0.328381	-0.0895998
Elaeagnus sarmentosa	0.78631	0.893155	-0.110407	-0.153724	-0.0467512	0.451928
Kadsura longipedunculata	0.786034	0.893017	0.103328	0.433093	0.478241	0.606935
Calanthe davidii	0.785833	0.892917	0.0306793	-0.213294	-0.223521	-0.057889
Lomatogonium perenne	0.785833	0.892917	-0.146978	-0.173089	0.010318	-0.330806
Rosa primula	0.785833	0.892917	0.0509479	-0.0138795	-0.208869	-0.342925
Salvia cavaleriei var. cavaleriei	0.785833	0.892917	-0.331785	-0.56309	0.0522724	-0.429069
Pedicularis cranolopha	0.785589	0.892795	-0.37169	0.0386965	-0.274949	0.0180754
Lagotis wardii	0.785556	0.892778	-0.7526	-0.538516	-0.773854	-0.685592
Cistanche sinensis	0.785385	0.892692	-0.0758434	0.763605	1.15119	0.55282
Androsace bulleyana	0.785	0.8925	0.88632	-0.0606936	-0.33237	-0.0368497
Mahonia taronensis	0.785	0.8925	1.36836	0.296556	0.743724	1.07998
Strobilanthes forrestii	0.785	0.8925	0.485768	0.236472	0.363779	0.253988
Artemisia manshurica	0.784928	0.892464	-0.0847708	-0.108305	-0.0558157	-0.183465
Pteris actiniopteroides	0.784785	0.892393	0.46733	1.02628	0.935724	0.993963
Rhus potaninii	0.784632	0.892316	-0.0887686	-0.301218	0.221922	-0.0294993
Delphinium candelabrum var. candelabrum	0.784583	0.892292	0.394592	0.149458	0.642401	0.0445699
Rheum officinale	0.784318	0.892159	0.348048	0.93322	0.632711	0.795416
Asarum himalaicum	0.784265	0.892132	0.739722	0.314994	0.581923	0.652056
Potentilla saundersiana var. subpinnata	0.784167	0.892083	-0.1511	0.296199	0.140483	0.0430836
Coluria longifolia	0.784074	0.892037	-0.0766514	0.322808	0.142086	0.103241
Eleutherococcus lasiogyne	0.783994	0.891997	-0.433792	-0.559074	-0.702801	0.00591613
Coptis chinensis var. chinensis	0.78391	0.891955	0.314299	0.207323	0.162121	0.416905
Rhododendron nivale subsp. boreale	0.783837	0.891919	-0.349014	-0.403865	-0.279133	-0.445052
Disporopsis pernyi	0.783837	0.891918	-0.0709872	0.0899774	-0.0932931	0.0229088
Incarvillea younghusbandii	0.783796	0.891898	-0.219295	-0.262262	0.0364816	-0.250304
Toddalia asiatica	0.783696	0.891848	0.109731	0.0158311	-0.0158311	-0.0749651
Berberis wilsonae	0.783526	0.891763	0.0382857	-0.233714	0.0854286	-0.0677143
Camellia sinensis var. assamica	0.783507	0.891754	-0.327027	-0.227044	-0.310016	-0.453394
Meliosma cuneifolia var. glabriuscula	0.783442	0.891721	-0.335282	0.050263	0.14397	-0.244886
Tetrastigma obtectum var. glabrum	0.783434	0.891717	-0.166475	-0.0570276	0.0825653	0.0789171
Epimedium sagittatum var. sagittatum	0.783333	0.891667	-0.448797	-0.21064	-0.21787	-0.457861
Swertia asarifolia	0.783333	0.891667	-0.264802	-0.198329	-0.290592	0.176171
Castanea seguinii	0.783323	0.891662	0.121942	0.336311	0.024466	0.0205825
Salvia cavaleriei var. simplicifolia	0.783288	0.891644	-0.527165	-0.0070034	-0.504457	0.0409593
Geranium napuligerum	0.783114	0.891557	0.0531822	0.112031	-0.0566696	1.52441
Ligusticum brachylobum	0.783095	0.891548	0.0885871	0.303669	-0.235759	0.250355
Podocarpus neriifolius	0.782844	0.891422	-0.293884	0.172886	0.0278207	0.0340031
Pinus koraiensis	0.782803	0.891402	1.37877	0.961741	0.588714	1.26303
Vitis betulifolia	0.782802	0.891401	-0.116798	-0.164121	-0.304246	0.0931364
Abelia chinensis	0.782571	0.891286	-0.0734814	-0.0805029	-0.0609079	-0.0502939
Teucrium viscidum var. nepetoides	0.782358	0.891179	-0.133333	-0.152215	0.00653595	0.00290487
Sarcococca ruscifolia	0.782257	0.891128	0.0746779	0.0770934	-0.108494	0.427335
Dysosma pleiantha	0.782199	0.8911	-0.0687865	-0.0648929	-0.142278	-0.0812784
Daphne giraldii	0.782121	0.891061	0.0353561	0.00175527	0.108826	-0.0396189
Rhododendron przewalskii	0.782093	0.891047	0.562269	-0.315567	-0.11504	-0.103958
Eleutherococcus leucorrhizus var. scaberulus	0.782059	0.891029	1.49361	1.36422	0.78541	0.808839
Girardinia diversifolia subsp. triloba	0.781944	0.890972	0.514832	0.269199	-0.0146937	0.438037
Daphne retusa	0.78192	0.89096	-0.136323	0.213343	0.0636413	0.154402
Gentiana aristata	0.781806	0.890903	-0.0751092	-0.0215429	0.452693	0.0436681
Gentiana rhodantha	0.781762	0.890881	0.362247	0.15377	0.140956	0.172006
Damnacanthus officinarum	0.781742	0.890871	1.02475	0.174196	0.581683	-0.0560025
Duhaldea pterocaula	0.781667	0.890833	0.0393046	-0.0192744	0.804989	0.152683
Hosta ventricosa	0.781397	0.890699	0.178208	-0.091911	-0.209399	0.139114
Viola fargesii	0.781372	0.890686	-0.390923	0.16399	0.172394	-0.430893
Dracocephalum calophyllum	0.78131	0.890655	0.921114	0.0577146	0.341357	0.194026
Schizophragma integrifolium	0.78131	0.890655	-0.377715	-0.150274	-0.227441	0.195126
Incarvillea compacta	0.780758	0.890379	-0.150427	-0.24545	-0.062651	-0.178612
Yulania sprengeri	0.780641	0.890321	0.153208	-0.372326	0.157791	-0.188346
Potentilla saundersiana var. jacquemontii	0.780595	0.890298	-0.254095	-0.267746	-0.290367	-0.174727
Scrophularia dentata	0.780577	0.890288	-0.057186	-0.506792	-0.438202	-0.180949
Lindera pulcherrima var. hemsleyana	0.780529	0.890264	1.13092	1.22999	0.556833	1.08934
Akebia trifoliata subsp. australis	0.780498	0.890249	0.038469	-0.116767	0.0969497	-0.267729
Delphinium trichophorum var. trichophorum	0.780376	0.890188	0.234379	-0.191189	0.022171	0.176217
Viscum diospyrosicola	0.780174	0.890087	0.0903047	0.484765	0.520776	1.00748
Saussurea graminea	0.780072	0.890036	0.0885852	0.0818328	-0.0287781	0.0638264
Dendrobium linawianum	0.78	0.89	-0.0627829	0.149774	0.156268	0.190514
Dracocephalum tanguticum var. tanguticum	0.78	0.89	-0.100796	-0.0792617	-0.00687658	0.156895
Isodon angustifolius	0.78	0.89	0.500394	2.4198	0.0485692	2.40877
Taxillus nigrans	0.7799	0.88995	-0.10011	-0.112016	0.169669	0.0750431
Ampelopsis megalophylla	0.779874	0.889937	0.549799	-0.359273	-0.0708395	0.0642842
Sedum emarginatum	0.77987	0.889935	0.0612051	-0.103402	0.0134955	0.24311
Stauntonia cavalerieana	0.779551	0.889776	-0.329953	-0.122725	-0.0829433	0.332033
Impatiens delavayi	0.779511	0.889756	-0.151076	0.310496	-0.169082	0.140975
Disporopsis aspersa	0.779498	0.889749	-0.140397	-0.120364	-0.333113	-0.266391
Juniperus pingii var. pingii	0.779301	0.889651	-0.000496155	0.366658	0.099479	0.23617
Heracleum vicinum	0.779167	0.889583	0.264108	-0.419291	1.28051	1.02034
Pedicularis przewalskii subsp. australis	0.779167	0.889583	-0.320608	-0.274767	-0.393541	-0.255063
Cinnamomum mairei	0.779167	0.889583	0.236247	0.348411	0.185208	0.78912
Gentiana crassicaulis	0.778831	0.889415	1.29815	1.16245	0.332685	0.457198
Hosta plantaginea	0.778729	0.889364	0.200317	0.196918	0.417177	0.382733
Meliosma cuneifolia var. cuneifolia	0.778475	0.889238	0.371028	-0.0940706	0.323993	0.108832
Helleborus thibetanus	0.778452	0.889226	-0.442404	-0.224995	-0.229187	-0.434618
Rosa rubus	0.77845	0.889225	0.171551	0.0617773	-0.295264	0.127831
Cynanchum glaucescens	0.778333	0.889167	0.387906	1.86947	1.82485	2.28355
Pilea monilifera	0.778049	0.889024	-0.586877	-0.39895	-0.491339	-0.273316
Tilia chinensis	0.777984	0.888992	0.0828818	-0.129039	-0.220751	-0.189444
Oxytropis yunnanensis	0.777946	0.888973	-0.161303	0.200533	-0.0765568	0.496286
Ajuga ovalifolia var. calantha	0.777917	0.888958	-0.12204	-0.145199	0.0270622	0.172782
Leontopodium haplophylloides	0.777886	0.888943	0.244254	0.821637	0.462764	0.104812
Acer sterculiaceum subsp. franchetii	0.777884	0.888942	0.42709	-0.0473293	0.234167	-0.421456
Pyrrosia calvata	0.777435	0.888718	0.32883	0.137285	-0.330355	0.187187
Codonopsis henryi	0.777157	0.888578	0.0576952	-0.456729	-0.299351	-0.288325
Salix hypoleuca	0.776795	0.888397	-0.425634	-0.0340804	-0.441378	-0.196888
Dalbergia dyeriana	0.776716	0.888358	-0.119716	-0.161261	0.147959	-0.0389942
Bambusa emeiensis	0.776667	0.888333	-0.0807068	-0.0346227	-0.259312	-0.228868
Holboellia grandiflora	0.776667	0.888333	1.1497	0.358616	1.25549	0.795409
Corydalis pingwuensis	0.776429	0.888214	-0.842105	0.771745	2.67479	-0.58615
Rhamnus tangutica	0.776279	0.88814	-0.0763819	-0.103518	-0.144221	-0.414405
Litsea veitchiana	0.776266	0.888133	-0.352052	-0.0922418	0.00360848	0.018719
Vitis davidii	0.776175	0.888088	-0.117223	-0.147522	-0.0619209	-0.000735402
Machilus yunnanensis	0.775952	0.887976	0.014501	-0.0105203	0.431618	0.429343
Zanthoxylum dissitum	0.775758	0.887879	-0.309108	-0.103115	-0.191364	-0.0516753
Chloranthus henryi var. henryi	0.775744	0.887872	0.210945	-0.00368717	-0.222783	-0.155249
Pteroxygonum giraldii	0.775476	0.887738	-0.357741	-0.349673	-0.417111	-0.627797
Allium chrysanthum	0.775456	0.887728	0.0990964	0.153163	-0.141265	-0.273946
Hypericum beanii	0.775432	0.887716	-0.0817834	0.0984683	-0.117888	0.254923
Lilium davidii	0.775049	0.887525	0.262416	-0.184052	0.086441	-0.127341
Thladiantha henryi	0.775	0.8875	0.369662	-0.0310385	0.0413069	0.10175
Picea crassifolia	0.774792	0.887396	-0.244425	-0.514486	-0.522212	-0.747147
Juniperus tibetica	0.774654	0.887327	-0.265425	0.00368045	0.0300931	0.0471964
Berberis jamesiana	0.774643	0.887321	-0.117326	0.706344	0.807299	-0.20191
Eupatorium heterophyllum	0.774583	0.887291	-0.0875957	-0.268453	-0.166922	0.0277182
Aconitum cannabifolium	0.774487	0.887244	0.463514	-0.273135	0.608642	0.668569
Corydalis scaberula	0.774167	0.887083	0.692127	0.461156	0.690034	0.135234
Viola davidii	0.773942	0.886971	-0.155149	-0.114668	-0.00982385	0.20376
Trollius farreri var. farreri	0.773684	0.886842	-0.13279	-0.306876	-0.265391	-0.30555
Pyrrosia sheareri	0.77359	0.886795	0.0669371	0.266622	0.00833897	0.220194
Berchemia yunnanensis	0.773127	0.886564	0.165843	0.0474543	0.166584	0.0776075
Pedicularis kansuensis	0.772899	0.886449	0.0631245	0.0675116	0.192298	0.122837
Rosa bella	0.772879	0.886439	-0.218034	-0.0774205	-0.154656	-0.284922
Pugionium cornutum	0.7725	0.88625	0.708258	0.100632	1.2931	1.95736
Nepeta prattii	0.77247	0.886235	0.0720765	0.0657024	-0.0826183	-0.196862
Taraxacum lugubre	0.772436	0.886218	-0.397442	-0.265453	-0.381866	-0.244466
Fritillaria walujewii	0.772402	0.886201	-0.52049	0.453194	-0.606468	-0.199478
Cynanchum forrestii	0.77195	0.885975	-0.106295	0.019964	-0.10054	0.141547
Pimpinella coriacea	0.771905	0.885952	0.43623	0.1979	0.0562877	0.236096
Shuteria pampaniniana	0.771905	0.885952	-0.171401	0.654913	0.416912	0.211884
Isodon amethystoides	0.771751	0.885875	0.316851	0.361132	0.0797048	0.475523
Changnienia amoena	0.771667	0.885833	-0.568245	-0.342019	-0.666991	-0.552173
Pachysandra axillaris var. stylosa	0.771667	0.885833	-0.208545	0.426559	0.407621	0.0221709
Mahonia bealei	0.771633	0.885816	-0.179852	-0.152	-0.0955556	-0.208444
Oxybaphus himalaicus var. chinensis	0.771478	0.885739	0.893008	0.229711	-0.0735748	0.382477
Cypripedium margaritaceum	0.771389	0.885694	-0.058548	0.504918	-0.0398126	0.240281
Paraphlomis albiflora	0.77131	0.885655	0.352672	0.184575	0.125173	-0.329826
Panax ginseng	0.770833	0.885417	2.64374	0.519517	-0.456939	-0.204771
Caragana rosea	0.770601	0.885301	-0.0777341	0.17945	-0.0804217	0.324788
Macropanax rosthornii	0.770523	0.885262	-0.194664	0.217174	-0.290538	0.206336
Nepeta souliei	0.770192	0.885096	0.826171	0.124095	0.63351	0.539353
Daphne tangutica	0.770175	0.885088	-0.00269134	0.199664	-0.371405	-0.0464256
Artemisia mattfeldii var. etomentosa	0.77	0.885	-0.397023	-0.615913	-0.351002	-0.339554
Gentiana hexaphylla	0.77	0.885	-0.244468	-0.317078	-0.20043	-0.0758324
Ligusticum jeholense	0.769577	0.884788	-0.552221	-0.0686967	-0.222565	-0.73198
Rosa sweginzowii	0.769493	0.884746	-0.0751338	-0.187253	0.307979	0.0721098
Crataegus kansuensis	0.769493	0.884746	-0.188241	0.609077	-0.19933	-0.174575
Berberis diaphana	0.769489	0.884744	-0.41385	-0.0960295	0.0742382	0.32373
Cotoneaster foveolatus	0.769121	0.884561	0.56199	0.29255	0.75503	0.287928
Ephedra minuta	0.769058	0.884529	0.414255	-0.270526	0.0681236	-0.16263
Gentiana napulifera	0.768988	0.884494	-0.321239	-0.428863	0.00998777	-0.338157
Linaria longicalcarata	0.768864	0.884432	0.0390016	-0.168175	-0.0795632	-0.469891
Pedicularis labordei	0.768333	0.884167	0.739292	1.26024	0.422719	0.832868
Ziziphus jujuba var. spinosa	0.768292	0.884146	0.179674	0.272291	0.0621285	0.0178332
Lilium taliense	0.768289	0.884145	-0.299199	0.0442478	-0.373788	-0.355247
Chamaesium paradoxum	0.768282	0.884141	0.0409045	0.439533	0.221291	-0.0589431
Smilax glaucochina	0.768113	0.884056	-0.0884052	-0.0442766	-0.0156967	-0.0762624
Pyrola atropurpurea	0.768095	0.884048	0.459496	0.229206	0.24194	-0.0181523
Cynanchum decipiens	0.767917	0.883958	0.295338	-0.0130635	0.423668	0.129611
Ficus sarmentosa var. impressa	0.767871	0.883935	-0.0314906	0.115237	-0.044692	-0.0386414
Ligularia purdomii	0.767821	0.88391	0.0980488	0.615366	0.312683	-0.00390244
Pinus massoniana	0.767413	0.883706	-0.0143629	-0.0607224	-0.0300057	0.0513367
Vaccinium mandarinorum	0.767294	0.883647	-0.0745315	-0.15176	-0.0802101	0.0648779
Berchemia kulingensis	0.767246	0.883623	-0.0707566	-0.00490798	0.0574642	-0.139468
Rhododendron stamineum	0.767135	0.883568	0.589699	0.0459467	0.48405	1.03366
Cotoneaster hebephyllus	0.767043	0.883522	0.19013	0.171194	-0.00363428	-0.340092
Tilia tuan	0.766967	0.883484	-0.0572499	0.00615302	0.130417	-0.161584
Heracleum hemsleyanum	0.766957	0.883478	1.55479	0.444061	0.070463	0.408686
Pittosporum truncatum	0.766919	0.883459	0.0208863	0.469658	0.117979	0.865651
Trichosanthes rosthornii	0.766907	0.883453	0.287098	0.286686	0.301525	0.247733
Cinnamomum wilsonii	0.766894	0.883447	0.0707019	0.134283	-0.0374703	-0.155476
Isodon parvifolius	0.766759	0.88338	1.12434	1	1.60067	1.01339
Clematis henryi	0.766364	0.883182	-0.219904	-0.0356367	-0.214979	-0.13907
Aconitum pendulum	0.766099	0.88305	0.226404	-0.0342493	0.237555	0.298288
Polygonum runcinatum var. sinense	0.76602	0.88301	0.210554	-0.0379456	-0.00847158	-0.118779
Primula tangutica var. flavescens	0.765833	0.882917	3.44481	0.428191	0.827793	2.31051
Uncaria sinensis	0.765805	0.882902	0.875306	0.734851	1.06375	1.17688
Aconitum flavum	0.765714	0.882857	-0.123209	-0.181805	-0.195272	-0.190831
Callicarpa cathayana	0.765347	0.882673	-0.173848	0.128707	-0.0246223	0.0831934
Eleutherococcus giraldii	0.765298	0.882649	0.0553717	0.365321	-0.166115	0.0948599
Solidago decurrens	0.765231	0.882616	-0.000629723	-0.0355793	0.0184194	-0.063602
Codonopsis viridiflora	0.765	0.8825	0.258392	0.295804	0.693706	-0.0562937
Chimonanthus praecox	0.764993	0.882497	0.00922009	0.00357956	-0.0561883	-0.103916
Cyrtomium macrophyllum	0.764481	0.88224	-0.240024	-0.0686652	-0.0698805	0.0684626
Zingiber striolatum	0.764264	0.882132	0.930742	0.751715	0.726887	0.831428
Stachyurus chinensis	0.764264	0.882132	-0.0237718	-0.0386112	0.0615185	0.0546031
Geranium rosthornii	0.764167	0.882083	-0.30007	-0.0679972	-0.300534	0.105129
Jasminum mesnyi	0.764167	0.882083	-0.197071	-0.131969	0.273818	-0.19813
Rosa graciliflora	0.764109	0.882055	-0.271012	-0.0850528	0.242828	0.0749874
Rosa omeiensis	0.764048	0.882024	-0.133377	-0.0531219	-0.0539392	-0.0266427
Speranskia cantonensis	0.763589	0.881795	-0.193201	0.0655955	-0.133847	0.00690479
Mallotus apelta var. kwangsiensis	0.763333	0.881667	0.0860944	0.210341	0.42244	0.723394
Spiraea japonica var. acuminata	0.763321	0.881661	0.241513	0.0779832	0.303025	0.0169748
Lilium brownii var. viridulum	0.76326	0.88163	-0.0749726	0.0213816	0.00753838	-0.133361
Smilax discotis	0.763123	0.881561	0.331666	0.0904732	0.247446	0.250156
Aquilegia oxysepala var. kansuensis	0.763008	0.881504	-0.00766493	0.62743	0.196003	0.751437
Berberis julianae	0.762939	0.881469	0.203726	0.360267	0.211827	0.161806
Deutzia setchuenensis	0.762823	0.881412	-0.326138	-0.25561	0.151956	0.20966
Adiantum davidii	0.762604	0.881302	0.0284875	0.184942	0.113724	0.440199
Gentiana microdonta	0.7625	0.88125	0.628643	0.596985	-0.0798995	0.366834
Juniperus komarovii	0.7625	0.88125	-0.263178	0.148903	0.172374	0.759523
Clematis apiifolia var. argentilucida	0.762334	0.881167	-0.0753332	0.0683794	0.152598	0.26637
Thalictrum ichangense	0.762304	0.881152	0.068844	0.49859	-0.110667	-0.141212
Vitis amurensis	0.762096	0.881048	-0.165825	-0.0424457	-0.000545926	-0.266548
Cephalotaxus oliveri	0.762024	0.881012	0.0189089	0.214736	0.0273854	-0.338622
Beta vulgaris var. cicla	0.761667	0.880833	0.416546	0.142121	-0.040882	0.0246258
Przewalskia tangutica	0.761667	0.880833	-0.215695	-0.0341306	-0.342286	-0.315988
Phellodendron chinense var. glabriusculum	0.761656	0.880828	-0.034398	0.0255938	0.177518	0.379812
Mahonia japonica	0.761569	0.880784	0.00536881	-0.328898	-0.486695	-0.211485
Celastrus rosthornianus	0.761402	0.880701	-0.0361578	-0.228512	-0.0241052	-0.0260531
Anaphalis flavescens	0.761009	0.880504	0.0346401	-0.240407	0.223605	0.0470857
Rheum rhomboideum	0.760909	0.880455	1.35474	0.265994	0.83169	0.139418
Gueldenstaedtia henryi	0.760833	0.880417	0.0399826	-0.0691004	-0.266732	-0.386462
Bletilla ochracea	0.760815	0.880408	-0.327826	-0.0944348	-0.232696	-0.137565
Ceratostigma minus	0.760799	0.8804	-0.0169014	0.0591549	-0.0699892	0.240303
Taxillus sutchuenensis	0.760738	0.880369	0.0327252	-0.161677	-0.424036	-0.307757
Cypripedium henryi	0.760595	0.880298	-0.344301	0.505806	0.812903	-0.056129
Schisandra henryi subsp. henryi	0.760344	0.880172	0.0532501	0.0399013	0.0266976	0.208358
Illicium henryi	0.760221	0.880111	0.171541	0.499768	0.280641	0.305246
Begonia grandis var. sinensis	0.760198	0.880099	0.0996043	-0.316563	-0.00915772	0.0565291
Incarvillea beresowskii	0.760196	0.880098	-0.267078	0.470114	-0.383776	-0.172676
Erysimum roseum	0.760061	0.88003	-0.524276	-0.438064	-0.281668	-0.241986
Rheum altaicum	0.76	0.88	-0.123726	-0.187701	-0.203763	-0.509959
Salvia yunnanensis	0.759872	0.879936	-0.32009	0.175154	0.0405708	-0.0691102
Juniperus pingii var. wilsonii	0.759823	0.879911	0.815866	0.637232	0.745512	0.399826
Aralia cordata	0.759806	0.879903	-0.0264228	-0.316734	0.506775	0.391599
Anemone hupehensis	0.759772	0.879886	0.0200718	0.196915	0.236636	0.296641
Aralia echinocaulis	0.759583	0.879792	0.468898	0.660878	1.31607	0.185033
Leontopodium souliei	0.759559	0.879779	0.0509445	0.0307193	-0.0627743	0.191757
Caryopteris tangutica	0.759408	0.879704	0.0595077	-0.0965648	-0.142819	-0.35921
Ampelopsis delavayana	0.759296	0.879648	-0.0811232	-0.0702028	-0.00880321	-0.0627368
Mahonia fortunei	0.758904	0.879452	0.015899	-0.0162268	0.0317981	0.0249139
Elaeagnus henryi	0.75861	0.879305	0	-0.08432	-0.146405	-0.137453
Carpesium lipskyi	0.758596	0.879298	0.0176755	-0.242455	0.016675	-0.266467
Citrus sinensis	0.758571	0.879286	0.0409455	0.0165332	0.0888659	0.241023
Salvia wardii	0.758333	0.879167	0.510915	0.606281	0.265799	0.495596
Aquilegia yabeana	0.758326	0.879163	-0.234163	0.11629	0.0728507	0.0432127
Anemone imbricata	0.757634	0.878817	0.296875	0.284167	0.310417	0.0614583
Euphorbia altotibetica	0.757586	0.878793	-0.0289025	-0.185935	-0.470698	-0.242941
Crataegus pinnatifida var. major	0.757574	0.878787	-0.0368778	0.0329685	-0.219051	-0.224264
Corchoropsis crenata	0.756745	0.878372	0.200684	0.0786383	0.0668946	0.0972202
Clematis peterae	0.756425	0.878213	-0.0494808	0.129912	0.21238	0.176135
Broussonetia kaempferi var. australis	0.756305	0.878153	-0.0462863	-0.0135322	0.12179	-0.141781
Fraxinus paxiana	0.756171	0.878086	0.255144	0.744856	0.993827	1.43416
Arenaria yunnanensis	0.756136	0.878068	0.0526829	-0.148618	-0.0500813	-0.120325
Allium cyathophorum	0.755833	0.877917	0.808046	1.51505	0.579981	0.644283
Hemsleya macrosperma	0.755833	0.877917	0.250426	0.0756388	0.0606474	-0.153322
Dalbergia mimosoides	0.755728	0.877864	0.0136384	-0.0168646	-0.151635	-0.0406218
Sassafras tzumu	0.755546	0.877773	0.0226551	-0.0748918	0.0109668	-0.0776335
Lonicera nervosa	0.755543	0.877771	-0.223261	-0.00332295	-0.187954	-0.331256
Sambucus adnata	0.75534	0.87767	0.0262932	0.0599759	0.0682248	-0.250215
Saussurea iodostegia	0.755272	0.877636	-0.0625343	0.671786	-0.0541232	-0.19766
Astragalus degensis	0.755	0.8775	0.1262	-0.255075	-0.328875	0.093155
Celastrus rugosus	0.755	0.8775	-0.0868184	-0.544909	0.298218	-0.330863
Corydalis melanochlora	0.755	0.8775	-0.321379	-0.30283	-0.175598	-0.0957681
Kalimeris shimadai	0.755	0.8775	-0.314086	-0.493966	-0.696628	-0.364836
Saxifraga unguiculata	0.755	0.8775	-0.0656438	0.0967178	0.0334045	0.274811
Xanthopappus subacaulis	0.754887	0.877444	-0.125194	-0.0392897	-0.106104	0.20222
Hedysarum polybotrys	0.754808	0.877404	-0.261764	-0.0347997	-0.301598	-0.381703
Artemisia giraldii	0.75434	0.87717	-0.10617	-0.0818683	-0.311444	-0.217511
Bischofia polycarpa	0.754264	0.877132	0.00471822	0.042464	-0.282176	-0.3346
Scutellaria viscidula	0.754259	0.87713	0.552342	0.441585	0.391556	1.10844
Comastoma polycladum	0.754167	0.877083	0.385281	0.943723	1.71861	0.600649
Hedysarum limitaneum	0.754167	0.877083	-0.221029	-0.124163	-0.277034	-0.37161
Lagotis brachystachya	0.754167	0.877083	0.0125705	-0.260903	-0.219087	-0.26411
Swertia punicea	0.753947	0.876974	0.074382	-0.26809	-0.0588764	-0.288764
Buxus rugulosa	0.753561	0.87678	0.177057	-0.24305	0.162876	-0.153468
Rhodiola tibetica	0.753558	0.876779	0.206902	0.161968	0.128994	0.229968
Polypodiodes chinensis	0.753535	0.876767	-0.328932	-0.180906	-0.579295	-0.0264096
Peucedanum praeruptorum	0.753368	0.876684	0.0471233	-0.0828767	-0.129589	0.0715068
Coptis omeiensis	0.753333	0.876667	-0.1984	-0.420804	-0.227534	0.0851457
Pyracantha fortuneana	0.753279	0.876639	-0.161355	0.328187	0.435757	0.572211
Tetrapanax papyrifer	0.753239	0.87662	-0.0667251	0.0132866	0.00335815	0.0816178
Euonymus myrianthus	0.75307	0.876535	0.0627907	0.0759136	-0.0639535	-0.000830565
Betula luminifera	0.752944	0.876472	0.171955	0.321474	-0.0110577	0.0491987
Taxus wallichiana var. wallichiana	0.752919	0.87646	-0.144503	0.604345	0.988808	-0.19289
Gamblea ciliata var. evodiifolia	0.752551	0.876275	0.309282	0.24248	0.343052	0.370364
Echinops przewalskyi	0.7525	0.87625	-0.191543	-0.147665	-0.455323	-0.483319
Cypripedium franchetii	0.752105	0.876052	-0.127685	-0.209655	-0.147586	-0.303251
Scirpus rosthornii	0.752092	0.876046	0.230653	0.0579564	0.0152429	0.248576
Elaeagnus lanceolata	0.751914	0.875957	0.354435	-0.0552754	0.245565	-0.273016
Tetradium ruticarpum	0.751799	0.8759	0.26146	0.118206	0.122299	0.0424034
Aconitum hemsleyanum	0.751795	0.875897	0.148682	-0.00842012	0.0729005	0.272103
Antenoron filiforme var. neofiliforme	0.751516	0.875758	0.0867271	0.200989	0.170981	0.185161
Corydalis tangutica	0.751111	0.875556	0.0848019	-0.213436	0.410144	0.0559084
Euonymus acanthocarpus	0.750964	0.875482	-0.000408219	-0.205742	0.0789223	0.0589196
Zostera marina	0.750833	0.875417	0.923977	0.612364	2.51044	2.40769
Catalpa bungei	0.750552	0.875276	-0.175242	-0.0333645	-0.154766	-0.19946
Eleutherococcus leucorrhizus var. leucorrhizus	0.750539	0.87527	0.978696	0.91091	0.675274	0.467076
Elsholtzia stauntonii	0.750455	0.875227	0.0650554	-0.0638469	0.142397	-0.277744
Silene yetii	0.750093	0.875046	0.209239	0.722147	0.374321	0.732111
Saxifraga przewalskii	0.750081	0.87504	0.681786	0.164001	0.0615899	0.125328
Delphinium candelabrum var. monanthum	0.749872	0.874936	-0.131273	0.114054	0.0403238	-0.264018
Yulania biondii	0.749762	0.874881	0.107582	0.164616	0.166445	0.211506
Bletilla striata	0.749646	0.874823	-0.0188041	-0.00940203	-0.195312	-0.00927667
Castanea henryi	0.749277	0.874638	-0.0660156	0.00950521	-0.303516	0.036849
Cotoneaster tenuipes	0.749167	0.874583	-0.078209	-0.260697	0.475423	0.345274
Campylandra chinensis	0.749038	0.874519	-0.0504979	-0.0925794	-0.0107871	-0.0814367
Crataegus hupehensis	0.748924	0.874462	-0.106561	0.111621	-0.255178	-0.317787
Arisaema lobatum	0.747996	0.873998	0.172092	0.116525	0.513995	0.0667634
Myricaria paniculata	0.747932	0.873966	0.424116	0.667013	1.01836	0.951143
Citrus reticulata	0.747865	0.873933	-0.122855	-0.171997	0.0785231	-0.133905
Primula gemmifera	0.747838	0.873919	0.132369	0.100437	0.112172	0.111081
Pilea lomatogramma	0.747576	0.873788	0.0630235	-0.160648	-0.0795002	-0.173418
Arenaria lancangensis	0.7475	0.87375	-0.685776	-0.132865	-0.445646	-0.103479
Chloranthus multistachys	0.747428	0.873714	0.517583	0.646783	0.796562	0.212555
Adenophora petiolata subsp. hunanensis	0.747376	0.873688	0.387222	0.112037	0.165	0.223519
Tetradium glabrifolium	0.747309	0.873655	-0.114082	-0.0958861	-0.0161392	-0.0278481
Bupleurum longicaule var. franchetii	0.747304	0.873652	0.138987	-0.144197	-0.154824	-0.138779
Pleione bulbocodioides	0.747126	0.873563	-0.0739816	-0.0612352	0.0183968	-0.264783
Corydalis mucronifera	0.747105	0.873553	0.302355	0.0276592	0.0606923	0.0845582
Notopterygium franchetii	0.746766	0.873383	0.337838	-0.137797	0.752457	0.285217
Aconitum sinchiangense	0.746667	0.873333	0.184253	0.299105	-0.274849	0.0544036
Chloranthus angustifolius	0.746667	0.873333	1.3373	0.0637726	0.226277	0.399923
Pyrus bretschneideri	0.746446	0.873223	0.103119	0.179469	0.378492	0.28189
Berberis dasystachya	0.745862	0.872931	-0.449782	0.140061	-0.307294	-0.283681
Caragana erinacea	0.745688	0.872844	-0.243789	-0.150966	0.19479	-0.140442
Corydalis saxicola	0.745417	0.872708	-0.437871	0.265299	-0.41007	-0.0513646
Fritillaria sichuanica	0.745	0.8725	0.43878	1.64605	0.67196	-0.118262
Heteropappus bowerii	0.745	0.8725	0.00227842	-0.0933014	0.140237	0.0591251
Ailanthus vilmoriniana	0.744902	0.872451	0.753703	1.01171	2.49122	1.64933
Aconitum tanguticum	0.744792	0.872396	-0.0374398	0.0602603	-0.204493	0.217686
Polygonum suffultum var. pergracile	0.744533	0.872266	0.0439686	-0.115657	-0.0900401	-0.0265724
Angelica dahurica var. formosana	0.744444	0.872222	-0.45316	-0.246684	-0.712202	-0.196012
Rubus idaeopsis	0.744167	0.872083	0.479851	-0.235294	0.0753981	0.19792
Begonia grandis var. grandis	0.744093	0.872047	0.398024	0.35325	0.282075	0.386136
Parnassia trinervis	0.744035	0.872018	-0.135187	-0.147838	0.0183878	-0.048985
Silene gracilicaulis	0.743991	0.871996	0.0687854	0.121898	0.343927	-0.0766217
Crataegus wilsonii	0.74377	0.871885	-0.00371254	0.94166	0.440467	0.24158
Spiraea schneideriana	0.743666	0.871833	0.114286	0.299853	0.441532	0.479234
Glehnia littoralis	0.743636	0.871818	0.188842	-0.037978	0.0730749	0.129911
Lathyrus dielsianus	0.743333	0.871667	-0.107835	-0.623298	-0.680019	0.382791
Taxus cuspidata	0.743333	0.871667	-0.0642105	-0.0898246	-0.141053	0.295439
Camptotheca acuminata	0.743003	0.871502	0.0169426	-0.0179772	0.0455251	-0.0805742
Saxifraga pseudohirculus	0.742917	0.871458	0.558442	0.174195	0.315641	-0.0369848
Huperzia serrata	0.74254	0.87127	0.0814803	0.0581321	-0.20521	0.0638501
Paeonia intermedia	0.7425	0.87125	-0.380682	-0.135467	0.280502	-0.13427
Trachelospermum axillare	0.741914	0.870957	-0.00124883	-0.279113	-0.292382	-0.0721199
Koelreuteria bipinnata	0.741756	0.870878	-0.0897214	0.106564	0.192035	0.167165
Campylandra delavayi	0.741667	0.870833	0.977203	1.11793	1.07365	1.61815
Cremanthodium lineare var. roseum	0.741667	0.870833	-0.305656	-0.436134	-0.27721	0.826908
Hemsleya amabilis	0.741667	0.870833	-0.179136	0.0141086	-0.112227	-0.14985
Isodon oresbius	0.741667	0.870833	0.455423	0.85043	0.597021	0.00902035
Prunella vulgaris var. lanceolata	0.741667	0.870833	-0.310663	-0.0365281	-0.217951	0.15481
Cotoneaster divaricatus	0.741603	0.870801	0.0854388	0.0970106	0.290646	0.16837
Glyptostrobus pensilis	0.74131	0.870655	0.278031	0.12461	0.252821	0.212725
Ligularia veitchiana	0.740692	0.870346	0.145239	0.888986	1.67047	0.857832
Allium chinense	0.740316	0.870158	0.215269	0.243507	-0.0911626	0.05787
Artemisia smithii	0.740227	0.870114	-0.29449	-0.279376	0.375427	1.58094
Adenophora capillaria subsp. paniculata	0.740152	0.870076	-0.00364773	0.254299	-0.553934	-0.714435
Cremanthodium humile	0.740106	0.870053	-0.238838	-0.191614	0.155123	-0.0671151
Polygonatum zanlanscianense	0.740043	0.870021	-0.0429379	-0.251655	-0.0243745	-0.0947538
Clematis clarkeana	0.74	0.87	0.0926435	-0.160711	-0.156346	0.098464
Salix schwerinii	0.739762	0.869881	-0.214652	-0.0867334	-0.294714	-0.0836541
Saxifraga tibetica	0.739656	0.869828	0.196957	-0.00714533	-0.0145211	-0.127348
Aster auriculatus	0.739583	0.869792	0.87286	0.981056	0.311475	0.842259
Phyllolobium chinense	0.73952	0.86976	0.549992	0.127491	0.664141	-0.116126
Spiraea myrtilloides	0.739375	0.869687	0.135348	0.501731	0.644004	0.85458
Eleutherococcus nodiflorus	0.739358	0.869679	-0.05514	0.104368	-0.200893	-0.13055
Achillea wilsoniana	0.73913	0.869565	0.0147676	-0.025771	-0.103663	0.131606
Anemone tomentosa	0.739091	0.869545	0.031016	0.342781	0.712032	0.0724599
Aralia caesia	0.73875	0.869375	2.42028	0.542835	-0.401076	0.437956
Cistanche deserticola	0.738214	0.869107	-0.318441	-0.34375	-0.368702	-0.102186
Aster smithianus	0.738161	0.86908	-0.0499521	-0.0171299	-0.191423	-0.110925
Deutzia parviflora var. amurensis	0.738156	0.869078	0.121876	0.2968	0.409031	0.579132
Arnebia szechenyi	0.737917	0.868958	-0.418458	-0.613184	-0.260567	-0.371314
Atractylodes macrocephala	0.737801	0.8689	-0.202639	-0.184096	-0.193785	-0.113765
Buddleja albiflora	0.73764	0.86882	0.369109	-0.0751928	0.324764	0.163239
Boea clarkeana	0.737557	0.868779	-0.41661	-0.100304	0.10115	0.0690122
Rhaponticum carthamoides	0.7375	0.86875	0.238701	-0.341337	0.362524	0.347928
Caldesia parnassifolia	0.736667	0.868333	-0.315657	0.242221	0.262295	0.0642355
Gentiana lawrencei var. farreri	0.736667	0.868333	0.145879	0.211562	0.438376	0.483887
Arisaema souliei	0.736667	0.868333	2.02595	-0.263985	1.10378	2.05903
Brasenia schreberi	0.736389	0.868194	0.0826126	0.169699	0.344617	0.190725
Clematoclethra scandens	0.736176	0.868088	-0.28821	-0.000808669	-0.106583	-0.215106
Celastrus gemmatus	0.73592	0.86796	0.0344185	0.0479622	0.0575298	-0.0388917
Pleurospermum hookeri var. thomsonii	0.735833	0.867917	0.0492848	-0.148563	-0.176037	0.142614
Cardamine tangutorum	0.735471	0.867736	-0.22272	0.120247	0.24745	-0.112519
Elsholtzia cyprianii	0.735285	0.867642	-0.113996	0.160768	-0.0953228	0.0601103
Corydalis zadoiensis	0.734583	0.867292	0.176887	-0.635377	-0.485499	0.313482
Cephalotaxus sinensis	0.734486	0.867243	0.0520042	-0.0872969	0.0248919	-0.129835
Eleutherococcus trifoliatus	0.73436	0.86718	-0.0793933	0.00546597	-0.0523367	-0.155234
Adenophora stenophylla	0.734167	0.867083	0.12759	0.0694198	-0.169331	-0.225725
Stephania herbacea	0.733333	0.866667	2.34574	-0.12605	3.66927	2.90696
Gentiana szechenyii	0.733333	0.866667	-0.0624673	0.447726	0.762415	0.558024
Citrus trifoliata	0.733195	0.866597	-0.0281809	-0.0307209	-0.0757136	0.0556362
Chloranthus henryi var. hupehensis	0.732564	0.866282	0.31322	-0.402144	-0.366415	0.872965
Rhamnus leptophylla	0.732333	0.866166	-0.0700824	-0.001649	-0.0506478	0.0234393
Reaumuria trigyna	0.732197	0.866098	-0.565904	-0.189359	-0.025286	-0.263158
Saussurea tangutica	0.731923	0.865962	-0.0242965	0.158888	-0.0662472	0.235798
Myricaria platyphylla	0.731667	0.865833	-0.256626	-0.209728	0.216927	-0.391973
Rhamnus dumetorum	0.731431	0.865715	0.322887	0.121237	-0.0870103	0.154021
Anaphalis tibetica	0.731389	0.865694	0.776901	0.380557	0.825924	1.31159
Nepeta coerulescens	0.73125	0.865625	0.0464234	0.180094	0.364704	0.142522
Zelkova schneideriana	0.731187	0.865593	-0.342093	0.0499646	-0.490219	-0.35423
Rehmannia glutinosa	0.730596	0.865298	-0.0262471	-0.101943	-0.276392	0.0037703
Lilium brownii var. brownii	0.730577	0.865288	0.0993897	0.223191	0.0756757	0.248997
Silene tatarinowii	0.730564	0.865282	0.254896	0.699305	0.691409	0.79722
Paris polyphylla var. chinensis	0.730441	0.865221	-0.0536823	-0.148033	0.118456	0.081189
Rubia membranacea	0.730076	0.865038	-0.245512	-0.449183	-0.207585	-0.350925
Rubia alata	0.729741	0.86487	0.333447	0.0227312	0.227824	0.133481
Aconitum sinomontanum	0.729583	0.864792	0.382574	0.0261743	-0.137504	-0.127824
Ficus sarmentosa var. henryi	0.729504	0.864752	0.108622	0.102463	0.0676101	0.043501
Aletris stenoloba	0.729167	0.864583	0.0856849	-0.114818	-0.024106	-0.229978
Pleioblastus amarus	0.729121	0.864561	-0.0856687	-0.11024	0.0252358	-0.00345331
Amorphophallus konjac	0.728916	0.864458	-0.0458136	-0.132363	-0.029903	-0.155947
Smilax scobinicaulis	0.728788	0.864394	-0.360926	-0.137133	0.241497	0.183103
Dioscorea collettii var. hypoglauca	0.728202	0.864101	-0.312045	0.795971	0.433348	0.362623
Meconopsis racemosa	0.728132	0.864066	0.0135942	0.29128	0.0374668	-0.0454244
Aconitum liangshanicum	0.7275	0.86375	0.548987	-0.0212554	0.679841	-0.150116
Leontopodium wilsonii	0.7275	0.86375	0.552301	-0.145352	-0.0140076	0.408587
Callicarpa giraldii	0.72743	0.863715	-0.0270045	0.0535332	-0.00999286	0.0173685
Fallopia aubertii	0.727402	0.863701	0.129632	0.0565641	-0.105776	0.0117029
Chaenomeles sinensis	0.726997	0.863498	0.0523867	0.196118	0.00771174	0.0535833
Euonymus sanguineus	0.72678	0.86339	0.205618	-0.0152876	0.226448	-0.0831263
Phellodendron chinense var. chinense	0.726731	0.863365	-0.128413	-0.259438	-0.119007	-0.349445
Taraxacum heterolepis	0.726667	0.863333	0.00520244	-0.172585	-0.0574531	-0.141936
Acer truncatum	0.726608	0.863304	0.166477	0.243284	-0.00170261	0.230988
Cymbaria mongolica	0.726604	0.863302	0.569573	1.28782	0.979792	1.15589
Dennstaedtia wilfordii	0.726482	0.863241	-0.0648591	-0.220627	-0.0243488	-0.0297714
Wisteria sinensis	0.725641	0.86282	0.108952	0.27537	0.433981	0.21043
Isodon nervosus	0.725482	0.862741	-0.186056	-0.070531	-0.0114849	-0.180111
Spiraea japonica var. fortunei	0.724773	0.862386	-0.173887	-0.107071	-0.110731	0.111203
Pedicularis chinensis	0.724697	0.862348	0.256629	0.0109848	-0.435227	-0.393939
Populus adenopoda	0.72457	0.862285	0.0884541	-0.190168	-0.189198	0.0910414
Tongoloa dunnii	0.724524	0.862262	0.0193416	0.54856	0.33786	1.00741
Lonicera rupicola var. syringantha	0.724344	0.862172	-0.166307	0.25836	-0.0431499	-0.123337
Hippophae neurocarpa	0.724167	0.862083	-0.00518135	-0.0341254	0.30695	0.0619975
Dalbergia hupeana	0.723944	0.861972	0.0961245	-0.00486179	0.0830671	0.124462
Rheum palmatum	0.723623	0.861812	0.0129203	0.49677	0.552261	0.05135
Buxus harlandii	0.72354	0.86177	-0.144246	-0.0561858	-0.0570502	-0.0734738
Scrophularia ningpoensis	0.722968	0.861484	-0.163628	0.0998236	-0.0335196	-0.0327845
Yulania denudata	0.722622	0.861311	-0.267073	-0.263438	-0.00545313	-0.0493378
Podocarpus macrophyllus	0.722569	0.861284	-0.0119312	0.0406493	0.00194229	0
Ottelia alismoides	0.722544	0.861272	-0.30785	-0.0244325	-0.144704	0.0159206
Dioscorea zingiberensis	0.722466	0.861233	-0.0976169	-0.268667	-0.193292	0.203354
Eucommia ulmoides	0.721791	0.860895	0.00123069	-0.0619445	0.0571585	-0.00984548
Cycas revoluta	0.721765	0.860882	-0.825391	-0.377402	-0.312196	-0.290546
Salix oritrepha	0.721509	0.860755	0.832776	0.0380756	0.187034	0.552611
Gentiana arethusae var. delicatula	0.72119	0.860595	-0.140934	-0.104249	-0.509633	0.0646609
Allium yuanum	0.720833	0.860417	1.64673	0.00438596	0.598884	0.486842
Oxytropis ochrocephala	0.72031	0.860155	0.260581	0.0724669	0.0810175	0.336682
Thalictrum przewalskii	0.720127	0.860064	-0.286922	-0.147981	-0.0934539	-0.407056
Fallopia multiflora var. ciliinervis	0.71971	0.859855	-0.193433	0.660934	0.00290373	-0.115702
Gentiana siphonantha	0.719286	0.859643	-0.0856746	0.157995	0.215921	-0.472945
Actinidia chinensis var. chinensis	0.719167	0.859583	-0.108303	0.186396	0.493065	0.248907
Cercis chinensis	0.718753	0.859377	0.0570554	-0.00528806	0.377401	0.321041
Ampelopsis glandulosa var. brevipedunculata	0.718495	0.859248	0.56642	-0.149959	-0.0885597	0.047572
Lepidium cuneiforme	0.718485	0.859242	0.0546502	-0.239506	0.0804938	-0.120165
Citrus aurantium	0.718333	0.859167	0.0239204	0.189223	-0.0376432	0.039154
Seriphidium finitum	0.717778	0.858889	0.286927	0.652978	-0.0744867	-0.26537
Celastrus hypoleucus	0.717743	0.858871	0.377098	0.00522193	-0.157404	0.21727
Acer oliverianum	0.717561	0.858781	0.0784266	0.021367	-0.0318077	0.0776982
Betula albosinensis	0.7175	0.85875	0.00823513	-0.0239955	0.143689	-0.0252733
Senegalia caesia	0.717083	0.858542	-0.357533	-0.38155	-0.218159	-0.38246
Citrus junos	0.717005	0.858502	-0.205563	-0.0293463	-0.0232267	-0.0486787
Aster farreri	0.716528	0.858264	0.297336	0.413247	0.715623	0.916487
Trollius chinensis	0.716321	0.85816	-0.0674428	-0.337415	0.196307	0.495383
Dumasia forrestii	0.715714	0.857857	-0.0555556	0.199217	1.23054	0.242535
Petasites formosanus	0.714792	0.857396	0.249666	-0.0497845	-0.0172388	0.225145
Asparagus longiflorus	0.714179	0.85709	-0.20035	-0.0964411	-0.186845	-0.0355895
Arisaema fargesii	0.714167	0.857083	0.0102578	1.0989	0.923198	0.728038
Cynanchum officinale	0.71391	0.856955	0.606369	0.306576	-0.221971	-0.00339175
Juniperus formosana	0.713361	0.85668	-0.156702	-0.11475	-0.141896	0.0495794
Primula fasciculata	0.713333	0.856667	0.0807714	-0.0590032	-0.0097384	0.116097
Lysimachia christiniae	0.712947	0.856474	0.323391	-0.153982	0.230091	-0.0411402
Androsace mariae	0.712903	0.856452	-0.134442	-0.268883	-0.251175	0.0948681
Ampelopsis humulifolia	0.712636	0.856318	-0.271046	-0.0654635	0.0449501	-0.175653
Berberis dubia	0.712299	0.856149	0.68843	0.255161	0.068891	0.068891
Litsea pungens	0.712097	0.856048	-0.10632	-0.0121087	-0.233166	0.0561134
Osmanthus fragrans	0.712034	0.856017	0.0729569	-0.132251	0.00515597	0.0590358
Yulania liliiflora	0.711996	0.855998	-0.0262436	-0.154851	-0.095835	0.0947904
Potentilla granulosa	0.711548	0.855774	0.0217972	0.127669	0.102313	0.285587
Tephroseris rufa var. chaetocarpa	0.711288	0.855644	-0.287562	-0.24478	0.287306	-0.151787
Cynanchum mongolicum	0.711139	0.855569	-0.373695	-0.24431	0.10977	-0.404627
Astragalus chrysopterus	0.71077	0.855385	-0.513687	0.0590684	-0.20906	-0.33408
Oxytropis latibracteata	0.71077	0.855385	0.0638162	-0.617315	0.0929589	0.420974
Alchornea davidii	0.71028	0.85514	0.217493	-0.342559	0.248042	-0.0110966
Zanthoxylum simulans	0.710268	0.855134	-0.0766656	-0.291932	0.151155	0.188149
Lepisorus macrosphaerus	0.710191	0.855096	-0.0164975	0.159423	0.146256	0.00634518
Berchemia floribunda	0.710067	0.855033	0.0716704	0.0448232	0.0694526	0.0276643
Draba senilis	0.71	0.855	-0.17388	-0.270166	-0.207042	-0.36146
Echinops pseudosetifer	0.709167	0.854583	-0.11121	-0.219306	0.0689502	3.77313
Celastrus angulatus	0.708628	0.854314	0.300336	0.107618	0.171516	-0.0413803
Dioscorea nipponica subsp. rosthornii	0.708258	0.854129	-0.154124	0.692881	-0.446554	-0.191412
Viburnum betulifolium	0.708041	0.85402	0.144322	0.206046	0.0503869	0.277308
Clematis grandidentata	0.707951	0.853976	0.126292	0.304756	0.0672817	0.206299
Saussurea arenaria	0.707738	0.853869	0.0977378	0.0340435	0.687239	-0.134637
Adenophora ningxianica	0.7075	0.85375	0.131021	-0.703861	-0.223482	-0.238824
Diospyros kaki var. silvestris	0.706848	0.853424	-0.0386625	-0.0559039	0.0137147	-0.0962644
Corydalis yanhusuo	0.706667	0.853333	0.304779	-0.490532	0.233544	-0.744364
Ulmus glaucescens var. lasiocarpa	0.706667	0.853333	1.05795	0.467882	0.239692	0.88418
Astragalus chinensis	0.706389	0.853194	-0.233274	-0.325266	-0.153286	0.589925
Ranunculus similis	0.70631	0.853155	0.0390659	0.281678	0.232377	0.051319
Buxus bodinieri	0.706176	0.853088	-0.160453	0.424434	0.272727	0.200746
Silene fortunei	0.706089	0.853044	0.00339027	-0.0513757	0.068979	-0.257661
Malus hupehensis	0.706014	0.853007	0.237625	-0.0297568	-0.146638	0.179256
Ajuga ciliata	0.705777	0.852889	-0.196082	-0.224191	0.0708688	0.359796
Periploca sepium	0.705662	0.852831	-0.10282	0.238435	0.229721	0.00887199
Clematis tangutica var. pubescens	0.705233	0.852617	0.445003	0.542616	0.776781	0.469047
Gentiana officinalis	0.705119	0.85256	0.0204188	-0.140838	-0.388656	-0.302443
Cymbidium goeringii	0.704924	0.852462	0.086355	0.0505725	0.0171756	-0.187619
Ligustrum lucidum	0.704691	0.852345	-0.0501669	0.00155729	-0.0334816	-0.0329255
Patrinia scabra	0.703617	0.851808	0.430127	-0.121143	-0.17075	-0.0105868
[truncated: 140 more rows]
