# Supplementary material for: Conservation status of ethnic minority medicinal plants in China for the thirty by thirty target
Source: iScience. 2026 Jun 1;29(6):116140. doi: 10.1016/j.isci.2026.116140 (PMC13233616; doi:10.1016/j.isci.2026.116140)
Supplement: Table S2. True skill statistic (TSS) and area under the operating characteristic curve (AUC) values of RCMPs selected for species distribution model and their climatically suitable habitat areas under future (2070) climate scenarios (RCP 2.6, RCP 4.5, RCP 6.0, and RCP 8.5) [file mmc3.xlsx]

## Sheet: Table S1
Table S1 Species list of Chinese ethnic minority medicinal plants included in this study.
Acceptname	Family	Genus	Endemic	Threatened	Miao	Dai	Zhuang	Tujia	Yao	Zang	Mongol	Yi	Dong	Lisu	Hani	Naxi	She	Chosen	Uygur	Lahu	Va	Deang	Jingpo	Bai	Kazak	Maonan	Achang	Jino
Dracocephalum ruyschiana	Lamiaceae	Dracocephalum		LC							√														√
Drynaria delavayi	Drynariaceae	Drynaria		VU	√					√		√		√		√
Dracocephalum heterophyllum	Lamiaceae	Dracocephalum		LC						√	√								√
Dracocephalum integrifolium	Lamiaceae	Dracocephalum		LC															√						√
Dracocephalum isabellae	Lamiaceae	Dracocephalum	Yes	NT						√
Dracocephalum moldavica	Lamiaceae	Dracocephalum									√		√						√
Dracocephalum nutans	Lamiaceae	Dracocephalum		LC																					√
Dracocephalum origanoides	Lamiaceae	Dracocephalum		LC																					√
Dracocephalum peregrinum	Lamiaceae	Dracocephalum		LC																					√
Dracocephalum forrestii	Lamiaceae	Dracocephalum	Yes	LC						√
Dracocephalum rupestre	Lamiaceae	Dracocephalum	Yes	LC							√
Dracocephalum calophyllum	Lamiaceae	Dracocephalum	Yes	LC						√
Dracocephalum tanguticum var. cinereum	Lamiaceae	Dracocephalum	Yes	LC						√
Dracocephalum tanguticum var. tanguticum	Lamiaceae	Dracocephalum	Yes							√
Dracontomelon duperreanum	Anacardiaceae	Dracontomelon		LC		√	√
Dregea sinensis	Asclepiadaceae	Dregea	Yes			√		√
Dregea volubilis	Asclepiadaceae	Dregea		LC		√									√							√	√				√
Drosera peltata	Droseraceae	Drosera		LC	√		√		√	√		√	√			√	√				√		√	√
Drymaria cordata	Caryophyllaceae	Drymaria		LC		√	√		√			√	√	√	√					√	√			√				√
Drynaria baronii	Drynariaceae	Drynaria		LC	√	√	√		√	√	√			√		√		√	√		√		√	√			√
Euphorbia helioscopia	Euphorbiaceae	Euphorbia			√			√		√								√
Dracocephalum psammophilum	Lamiaceae	Dracocephalum	Yes	LC							√
Dontostemon glandulosus	Brassicaceae	Torularia		LC						√
Dodonaea viscosa	Sapindaceae	Dodonaea		LC								√				√
Dolichandrone stipulata	Bignoniaceae	Dolichandrone				√																						√
Dolichos tenuicaulis	Fabaceae	Dolichos	Yes	LC		√	√		√					√	√					√	√	√	√				√
Dolomiaea berardioidea	Asteraceae	Vladimiria	Yes	LC						√						√
Dolomiaea edulis	Asteraceae	Vladimiria	Yes	DD						√
Dolomiaea forrestii	Asteraceae	Vladimiria	Yes	DD						√
Dolomiaea souliei var. mirabilis	Asteraceae	Vladimiria	Yes							√	√
Dolomiaea souliei var. souliei	Asteraceae	Vladimiria	Yes							√	√					√											√
Dracocephalum grandiflorum	Lamiaceae	Dracocephalum		LC																					√
Donax canniformis	Marantaceae	Donax		VU		√
Drynaria propinqua	Drynariaceae	Drynaria		NT	√	√				√			√									√
Doronicum stenoglossum	Asteraceae	Doronicum	Yes	LC						√
Draba elata	Brassicaceae	Draba		LC						√
Draba ladyginii	Brassicaceae	Draba	Yes	LC						√
Draba oreades	Brassicaceae	Draba		LC						√
Draba senilis	Brassicaceae	Draba	Yes	LC						√
Draba sikkimensis	Brassicaceae	Draba		LC						√								√
Dracaena angustifolia	Liliaceae	Dracaena		LC		√	√
Dracaena terniflora	Liliaceae	Dracaena		NT		√
Dracocephalum argunense	Lamiaceae	Dracocephalum		LC							√
Dolomiaea wardii	Asteraceae	Dolomiaea	Yes	LC						√
Echinops integrifolius	Asteraceae	Echinops	Yes	LC																					√
Drynaria bonii	Drynariaceae	Drynaria		NT	√
Dunbaria podocarpa	Fabaceae	Dunbaria		LC		√
Duperrea pavettaefolia	Rubiaceae	Duperrea				√
Dysosma majorensis	Berberidaceae	Dysosma	Yes	VU	√								√
Dysphania aristata	Chenopodiaceae	Teloxys		LC														√
Dysphania schraderiana	Chenopodiaceae	Chenopodium								√
Echinochloa crusgalli	Poaceae	Echinochloa		LC							√		√									√
Echinops davuricus	Asteraceae	Echinops			√						√
Dunbaria circinalis	Fabaceae	Dunbaria	Yes	NT		√
Echinops gmelinii	Asteraceae	Echinops									√
Dumortiera hirsuta	Wiesnerellaceae	Dumortiera		LC					√
Echinops przewalskyi	Asteraceae	Echinops	Yes								√
Echinops pseudosetifer	Asteraceae	Echinops	Yes								√
Echinops sphaerocephalus	Asteraceae	Echinops		LC																					√
Eclipta prostrata	Asteraceae	Eclipta			√	√							√	√		√	√	√		√		√	√	√		√	√
Ehretia acuminata	Boraginaceae	Ehretia		DD									√
Elaeagnus angustifolia	Elaeagnaceae	Elaeagnus		LC	√					√	√								√						√
Elaeagnus bockii	Elaeagnaceae	Elaeagnus	Yes	LC				√
Elaeagnus conferta	Elaeagnaceae	Elaeagnus				√				√					√													√
Elaeagnus delavayi	Elaeagnaceae	Elaeagnus	Yes	DD						√
Echinops dissectus	Asteraceae	Echinops		LC							√
Dubyaea atropurpurea	Asteraceae	Dubyaea	Yes	LC						√
Drynaria roosii	Drynariaceae	Drynaria		LC	√			√	√	√	√	√	√		√	√	√		√			√				√
Dryopteris atrata	Thelypteridaceae	Dryopteris		LC						√
Dryopteris barbigera	Thelypteridaceae	Dryopteris		LC						√
Dryopteris clarkei	Tectariaceae	Dryopsis		LC	√
Dryopteris crassirhizoma	Thelypteridaceae	Dryopteris		LC				√		√	√		√			√		√				√	√				√
Dryopteris cycadina	Thelypteridaceae	Dryopteris		LC		√				√
Dryopteris filix-mas	Thelypteridaceae	Dryopteris		LC															√						√
Dryopteris juxtaposita	Thelypteridaceae	Dryopteris		LC						√
Dunbaria henryi	Fabaceae	Dunbaria						√
Duabanga grandiflora	Sonneratiaceae	Duabanga		LC																								√
Docynia delavayi	Rosaceae	Docynia	Yes	LC		√						√		√	√					√	√	√	√	√
Dubyaea hispida	Asteraceae	Dubyaea		LC						√
Duchesnea indica	Rosaceae	Duchesnea			√	√		√	√			√	√	√		√	√	√		√						√
Duhaldea cappa	Asteraceae	Inula		LC	√	√	√		√			√	√	√	√	√	√			√	√	√	√				√	√
Duhaldea eupatorioides	Asteraceae	Inula		LC								√
Duhaldea nervosa	Asteraceae	Inula		LC		√		√		√		√	√	√	√	√				√	√	√					√
Duhaldea pterocaula	Asteraceae	Inula	Yes	LC								√			√
Duhaldea wissmanniana	Asteraceae	Inula		DD								√
Dumasia cordifolia	Fabaceae	Dumasia		LC								√
Dumasia forrestii	Fabaceae	Dumasia	Yes	NT								√								√
Dryopteris kawakamii	Tectariaceae	Dryopsis		LC	√
Digitaria sanguinalis	Poaceae	Digitaria		LC		√					√				√
Dodartia orientalis	Scrophulariaceae	Dodartia																							√
Dichrocephala benthamii	Asteraceae	Dichrocephala			√	√						√			√	√				√	√	√	√
Dichrocephala chrysanthemifolia	Asteraceae	Dichrocephala		LC	√							√																√
Dichrocephala integrifolia	Asteraceae	Dichrocephala						√	√					√			√			√	√
Dicliptera chinensis	Acanthaceae	Dicliptera		LC	√		√	√	√				√													√
Dicranopteris ampla	Gleichniaceae	Dicranopteris		LC											√													√
Dicranopteris linearis	Gleichniaceae	Dicranopteris				√
Dicranopteris pedata	Gleichniaceae	Dicranopteris		LC					√				√	√			√			√								√
Dichotomanthes tristaniicarpa	Rosaceae	Dichotomanthus	Yes	LC											√
Didymocarpus yunnanensis	Gesneriaceae	Didymocarpus		LC								√			√
Dichondra micrantha	Convolvulaceae	Dichondra		LC	√	√	√	√	√			√	√				√			√	√					√		√
Dillenia indica	Dilleniaceae	Dillenia		EN		√									√
Dimetia scandens	Rubiaceae	Hedyotis				√			√					√								√					√
Dinetus decorus	Convolvulaceae	Porana		LC								√
Dinetus racemosus	Convolvulaceae	Porana		LC		√						√		√	√
Dioscorea alata	Dioscoreaceae	Dioscorea						√
Dioscorea althaeoides	Dioscoreaceae	Dioscorea		VU										√		√
Dioscorea bulbifera	Dioscoreaceae	Dioscorea		LC	√	√		√			√		√	√	√	√	√			√	√	√	√			√	√	√
Dioscorea cirrhosa	Dioscoreaceae	Dioscorea			√	√	√	√	√				√		√		√			√	√	√	√			√
Dioscorea collettii var. collettii	Dioscoreaceae	Dioscorea												√								√	√				√
Dictamnus dasycarpus	Rutaceae	Dictamnus		LC							√							√	√						√
Desmos dumosus	Annonaceae	Desmos		LC					√
Desmodium gangeticum	Fabaceae	Desmodium												√
Desmodium griffithianum	Fabaceae	Desmodium		LC								√
Desmodium heterocarpon	Fabaceae	Desmodium		LC					√																	√
Desmodium laxiflorum	Fabaceae	Desmodium		LC			√
Desmodium oblongum	Fabaceae	Desmodium		LC		√																	√
Desmodium renifolium	Fabaceae	Desmodium		LC		√
Desmodium styracifolium	Fabaceae	Desmodium		LC			√		√
Desmodium triflorum	Fabaceae	Desmodium		LC		√	√					√
Dichroa febrifuga	Saxifragaceae	Dichroa		LC	√	√		√	√		√	√	√		√		√			√	√	√	√				√	√
Desmos chinensis	Annonaceae	Desmos		LC			√		√
Dioscorea fordii	Dioscoreaceae	Dioscorea	Yes	LC											√
Deutzia parviflora var. amurensis	Saxifragaceae	Deutzia	Yes	LC														√
Deutzia setchuenensis	Saxifragaceae	Deutzia	Yes						√
Deyeuxia lapponica	Poaceae	Deyeuxia		LC							√
Dianella ensifolia	Liliaceae	Dianella		LC		√																						√
Dianthus acicularis	Caryophyllaceae	Dianthus		LC																					√
Dianthus barbatus var. asiaticus	Caryophyllaceae	Dianthus		DD														√
Dianthus chinensis	Caryophyllaceae	Dianthus		LC	√					√	√							√
Dianthus superbus	Caryophyllaceae	Dianthus						√	√	√	√							√							√
Dichocarpum dalzielii	Ranunculaceae	Dichocarpum	Yes	LC				√
Desmodium velutinum	Fabaceae	Desmodium				√
Disporum calcaratum	Liliaceae	Disporum		DD		√														√	√
Dipsacus chinensis	Dipsacaceae	Dipsacus	Yes							√						√
Dipsacus japonicus	Dipsacaceae	Dipsacus		LC					√	√											√
Dischidia chinensis	Asclepiadaceae	Dischidia		LC		√			√													√	√				√
Dischidia nummularia	Asclepiadaceae	Dischidia		LC		√
Dischidia tonkinensis	Asclepiadaceae	Dischidia		LC																	√
Disporopsis aspersa	Liliaceae	Disporopsis	Yes	LC				√
Disporopsis fuscopicta	Liliaceae	Disporopsis		LC	√			√	√
Disporopsis longifolia	Liliaceae	Disporopsis		LC	√		√		√
Dioscorea collettii var. hypoglauca	Dioscoreaceae	Dioscorea	Yes	LC				√				√
Disporum bodinieri	Liliaceae	Disporum	Yes	LC				√						√
Diploclisia glaucescens	Menispermaceae	Diploclisia		LC		√			√
Disporum cantoniense	Liliaceae	Disporum		LC	√		√	√	√			√	√	√	√	√										√
Disporum megalanthum	Liliaceae	Disporum	Yes	LC				√
Disporum sessile	Liliaceae	Disporum						√	√
Disporum viridescens	Liliaceae	Disporum		LC							√
Distyliopsis dunnii	Hamamelidaceae	Distyliopsis		LC													√
Distylium myricoides	Hamamelidaceae	Distylium	Yes	LC					√
Diuranthera major	Liliaceae	Diuranthera	Yes	LC				√		√
Dobinea delavayi	Anacardiaceae	Dobinea	Yes	LC								√				√								√
Elaeagnus henryi	Elaeagnaceae	Elaeagnus	Yes	LC	√				√
Disporopsis pernyi	Liliaceae	Disporopsis	Yes	LC	√			√	√				√	√						√
Diospyros dumetorum	Ebenaceae	Diospyros		LC								√								√
Docynia indica	Rosaceae	Docynia		LC		√
Dioscorea futschauensis	Dioscoreaceae	Dioscorea	Yes	NT					√
Dioscorea glabra	Dioscoreaceae	Dioscorea		VU											√
Dioscorea hemsleyi	Dioscoreaceae	Dioscorea		NT				√								√
Dioscorea japonica	Dioscoreaceae	Dioscorea						√	√								√				√
Dioscorea nipponica subsp. Nipponica	Dioscoreaceae	Dioscorea			√			√			√		√					√
Dioscorea nipponica subsp. rosthornii	Dioscoreaceae	Dioscorea	Yes	LC														√
Dioscorea panthaica	Dioscoreaceae	Dioscorea		EN	√							√	√
Dioscorea pentaphylla	Dioscoreaceae	Dioscorea		LC			√		√					√
Dipsacus asper	Dipsacaceae	Dipsacus		LC	√	√		√			√		√	√	√	√				√		√	√	√		√	√
Dioscorea zingiberensis	Dioscoreaceae	Dioscorea	Yes	LC				√
Dipoma iberideum	Brassicaceae	Dipoma	Yes	LC						√
Diospyros kaki var. silvestris	Ebenaceae	Diospyros	Yes	LC	√	√	√	√	√		√	√														√
Diospyros lotus	Ebenaceae	Diospyros												√					√
Diospyros morrisiana	Ebenaceae	Diospyros		LC		√														√	√							√
Dipelta yunnanensis	Caprifoliaceae	Dipelta	Yes	VU										√
Diphylleia sinensis	Berberidaceae	Diphylleia	Yes	LC	√			√
Diplarche multiflora	Diapensiaceae	Diplarche		LC											√
Diplazium esculentum	Athyriaceae	Callipteris										√
Diplazium viridissimum	Athyriaceae	Allantodia		LC										√
Dioscorea decipiens	Dioscoreaceae	Dioscorea				√
Dioscorea subcalva	Dioscoreaceae	Dioscorea	Yes												√
Eriosema chinense	Fabaceae	Eriosema		LC			√		√			√
Epilobium wallichianum	Onagraceae	Epilobium		LC						√
Erigeron breviscapus	Asteraceae	Erigeron	Yes	NT	√		√	√		√		√		√		√						√	√	√
Erigeron canadensis	Asteraceae	Erigeron			√			√			√			√	√	√									√			√
Erigeron multifolius	Asteraceae	Erigeron	Yes	LC								√												√
Erigeron multiradiatus	Asteraceae	Erigeron		LC						√
Eriobotrya japonica	Rosaceae	Eriobotrya			√	√		√	√		√	√	√	√			√					√	√			√	√
Eriocaulon buergerianum	Eriocaulaceae	Eriocaulon			√			√	√				√	√	√	√	√	√
Eriocaulon sexangulare	Eriocaulaceae	Eriocaulon											√
Erigeron acris subsp. politus	Asteraceae	Erigeron		LC						√
Eriophyton wallichianum	Lamiaceae	Eriophyton		LC						√						√
Erigeron acer	Asteraceae	Erigeron								√	√
Eriosema himalaicum	Fabaceae	Eriosema										√									√
Eriosolena composita	Thymelaeaceae	Eriosolena		LC		√						√
Eritrichium mandshuricum	Boraginaceae	Eritrichium		LC							√
Eritrichium pauciflorum	Boraginaceae	Eritrichium		DD							√
Eritrichium sinomicrocarpum	Boraginaceae	Eritrichium	Yes	LC						√
Erodium stephanianum	Geraniaceae	Erodium			√			√		√	√	√						√
Eruca vesicaria subsp. sativa	Brassicaceae	Eruca		LC						√									√
Erycibe obtusifolia	Convolvulaceae	Erycibe		VU			√
Erycibe schmidtii	Convolvulaceae	Erycibe		LC			√		√
Eriolaena spectabilis	Sterculiaceae	Eriolaena				√				√				√	√
Epipremnum pinnatum	Araceae	Epipremnum		LC		√	√					√			√					√		√	√				√
Elaeagnus difficilis	Elaeagnaceae	Elaeagnus	Yes	LC				√
Epimedium brevicornu	Berberidaceae	Epimedium	Yes	NT			√	√	√	√
Epimedium koreanum	Berberidaceae	Epimedium		NT			√						√					√
Epimedium leptorrhizum	Berberidaceae	Epimedium	Yes	NT				√
Epimedium pubescens	Berberidaceae	Epimedium	Yes	LC			√									√
Epimedium sagittatum var. glabratum	Berberidaceae	Epimedium	Yes	VU	√								√
Epimedium sagittatum var. sagittatum	Berberidaceae	Epimedium	Yes		√		√	√	√	√			√			√	√									√
Epipactis helleborine	Orchidaceae	Epipactis		NT				√		√	√			√
Erigeron altaicus	Asteraceae	Erigeron																							√
Epipactis palustris	Orchidaceae	Epipactis		VU																					√
Erysimum canescens	Brassicaceae	Erysimum		LC						√
Equisetum arvense	Equisetaceae	Equisetum		LC	√			√		√	√					√		√							√	√		√
Equisetum diffusum	Equisetaceae	Equisetum		LC	√					√				√	√
Equisetum hyemale	Equisetaceae	Equisetum			√			√		√	√	√	√		√			√				√	√		√
Equisetum palustre	Equisetaceae	Equisetum		LC	√					√							√
Equisetum ramosissimum subsp. debile	Equisetaceae	Hippochaete		LC	√	√	√		√	√		√	√	√	√	√	√				√					√
Equisetum ramosissimum subsp. ramosissimum	Equisetaceae	Hippochaete			√					√			√	√			√	√
Eragrostis cilianensis	Poaceae	Eragrostis									√											√	√				√
Eragrostis nigra	Poaceae	Eragrostis		LC				√
Eragrostis pilosa	Poaceae	Eragrostis		LC							√
Epipactis mairei	Orchidaceae	Epipactis		NT				√						√
Eupatorium chinense	Asteraceae	Eupatorium		LC	√		√	√	√				√				√
Euonymus frigidus	Celastraceae	Euonymus		LC						√
Euonymus laxiflorus	Celastraceae	Euonymus		LC			√		√						√		√
Euonymus maackii	Celastraceae	Euonymus		LC							√
Euonymus myrianthus	Celastraceae	Euonymus	Yes	LC				√	√
Euonymus sanguineus	Celastraceae	Euonymus	Yes	LC						√
Euonymus semenovii	Celastraceae	Euonymus		LC						√
Euonymus tingens	Celastraceae	Euonymus		NT												√
Euonymus verrucosus	Celastraceae	Euonymus		LC	√
Erysimum amurense	Brassicaceae	Erysimum		LC						√	√							√
Eupatorium cannabinum	Asteraceae	Eupatorium		LC										√
Euonymus cornutus	Celastraceae	Euonymus						√
Eupatorium fortunei	Asteraceae	Eupatorium		LC	√	√	√	√					√	√	√		√	√		√		√	√				√	√
Eupatorium heterophyllum	Asteraceae	Eupatorium	Yes	LC	√		√	√		√		√				√				√			√
Eupatorium japonicum var. japonicum	Asteraceae	Eupatorium		LC	√	√	√	√	√			√	√	√			√			√	√
Eupatorium japonicum var. tripartitum	Asteraceae	Eupatorium																					√
Eupatorium lindleyanum	Asteraceae	Eupatorium			√	√	√	√			√	√	√	√
Euphorbia altotibetica	Euphorbiaceae	Euphorbia	Yes	LC						√
Euphorbia antiquorum	Euphorbiaceae	Euphorbia				√	√		√			√		√	√	√					√	√	√			√		√
Euphorbia blepharophylla	Euphorbiaceae	Euphorbia		LC																					√
Justicia carnea	Acanthaceae	Justicia											√
Euonymus yunnanensis	Celastraceae	Euonymus	Yes	EN								√											√
Eschenbachia blinii	Asteraceae	Conyza				√						√		√		√					√
Epilobium tibetanum	Onagraceae	Epilobium								√
Erysimum flavum	Brassicaceae	Erysimum								√
Erysimum funiculosum	Brassicaceae	Erysimum		LC						√
Erysimum hieracifolium	Brassicaceae	Erysimum		LC						√
Erysimum roseum	Brassicaceae	Erysimum	Yes	LC						√
Erysimum wardii	Brassicaceae	Erysimum	Yes	LC						√
Erythrina arborescens	Fabaceae	Erythrina		LC	√	√						√			√	√					√			√				√
Erythrina secundiflora	Fabaceae	Erythrina																										√
Erythronium sibiricum	Liliaceae	Erythronium		LC																					√
Euonymus fortunei	Celastraceae	Euonymus			√	√	√	√	√				√	√	√						√
Erythroxylum sinense	Erythroxylaceae	Erythroxylum		LC					√
Euonymus echinatus	Celastraceae	Euonymus		LC			√
Eschenbachia japonica	Asteraceae	Conyza							√			√		√						√
Eucalyptus globulus	Myrtaceae	Eucalyptus			√	√								√		√											√
Euchresta tubulosa	Fabaceae	Euchresta	Yes		√			√
Eucommia ulmoides	Eucommiaceae	Eucommia	Yes	VU	√	√		√	√		√		√	√	√	√		√		√	√	√	√			√
Euonymus acanthocarpus	Celastraceae	Euonymus	Yes	LC				√						√
Euonymus aculeatus	Celastraceae	Euonymus	Yes	LC	√				√
Euonymus alatus	Celastraceae	Euonymus			√			√					√					√							√
Euonymus carnosus	Celastraceae	Euonymus		LC						√						√
Erysimum benthamii	Brassicaceae	Erysimum		LC						√
Erythropalum scandens	Olacaceae	Erythropalum		LC			√																			√
Elsholtzia capituligera	Lamiaceae	Elsholtzia	Yes	LC						√
Epimedium acuminatum	Berberidaceae	Epimedium	Yes	LC	√
Eleutherococcus leucorrhizus var. scaberulus	Araliaceae	Acanthopanax	Yes	LC								√
Eleutherococcus nodiflorus	Araliaceae	Eleutherococcus	Yes	LC	√	√	√	√				√	√		√		√			√	√	√				√	√
Eleutherococcus senticosus	Araliaceae	Acanthopanax		LC							√		√			√		√
Eleutherococcus sessiliflorus	Araliaceae	Acanthopanax		LC							√				√			√
Eleutherococcus trifoliatus	Araliaceae	Acanthopanax	Yes	DD	√	√	√	√	√			√	√	√	√						√					√		√
Eleutherococcus verticillatus	Araliaceae	Acanthopanax	Yes	EN	√					√
Elsholtzia argyi	Lamiaceae	Elsholtzia		LC						√
Eleutherococcus lasiogyne	Araliaceae	Acanthopanax	Yes	LC	√				√	√											√
Elsholtzia bodinieri	Lamiaceae	Elsholtzia	Yes	LC								√				√				√
Eleutherococcus henryi	Araliaceae	Acanthopanax		LC	√			√
Elsholtzia ciliata	Lamiaceae	Elsholtzia		LC	√			√	√	√	√	√	√	√			√	√								√
Elsholtzia communis	Lamiaceae	Elsholtzia				√						√
Elsholtzia cyprianii	Lamiaceae	Elsholtzia	Yes					√		√					√	√
Elsholtzia eriostachya	Lamiaceae	Elsholtzia	Yes	LC						√
Elsholtzia feddei	Lamiaceae	Elsholtzia	Yes	LC						√
Elsholtzia flava	Lamiaceae	Elsholtzia		LC						√					√
Elsholtzia fruticosa	Lamiaceae	Elsholtzia		LC	√					√		√
Elsholtzia kachinensis	Lamiaceae	Elsholtzia		LC								√			√						√
Elsholtzia myosurus	Lamiaceae	Elsholtzia	Yes	LC								√										√	√				√
Elsholtzia blanda	Lamiaceae	Elsholtzia		LC		√						√			√					√								√
Elatostema macintyrei	Urticaceae	Elatostema		LC			√
Deparia okuboana	Athyriaceae	Dryoathyrium		LC				√
Elaeagnus lanceolata	Elaeagnaceae	Elaeagnus	Yes	LC				√
Elaeagnus multiflora	Elaeagnaceae	Elaeagnus						√						√								√	√				√
Elaeagnus pungens	Elaeagnaceae	Elaeagnus		LC	√			√	√	√	√		√		√	√	√					√
Elaeagnus sarmentosa	Elaeagnaceae	Elaeagnus	Yes	VU																√
Elaeagnus viridis	Elaeagnaceae	Elaeagnus	Yes	LC		√				√				√	√					√				√
Elaeocarpus decipiens	Elaeocarpaceae	Elaeocarpus												√
Elaeocarpus japonicus	Elaeocarpaceae	Elaeocarpus				√
Eleutherococcus leucorrhizus var. leucorrhizus	Araliaceae	Acanthopanax	Yes				√
Elatostema lineolatum	Urticaceae	Elatostema		LC										√
Elsholtzia rugulosa	Lamiaceae	Elsholtzia	Yes	LC		√						√			√	√								√				√
Elatostema parvum	Urticaceae	Elatostema		LC				√
Elatostema rupestre	Urticaceae	Elatostema		LC	√
Elatostema stewardii	Urticaceae	Elatostema	Yes	LC				√	√
Eleocharis dulcis	Cyperaceae	Eleocharis																√
Eleocharis yokoscensis	Cyperaceae	Heleocharis		LC					√		√
Elephantopus scaber	Asteraceae	Elephantopus			√	√	√		√			√	√	√	√		√			√	√	√	√			√	√	√
Eleusine coracana	Poaceae	Eleusine											√
Eleusine indica	Poaceae	Eleusine		LC		√	√		√		√		√			√	√									√		√
Eleutherococcus giraldii	Araliaceae	Acanthopanax	Yes	DD	√			√		√			√
Elatostema involucratum	Urticaceae	Elatostema		LC																√
Epigeneium fargesii	Orchidaceae	Epigeneium		LC				√
Ephedra gerardiana	Ephedraceae	Ephedra		LC						√
Ephedra intermedia	Ephedraceae	Ephedra		VU						√	√							√	√						√
Ephedra likiangensis	Ephedraceae	Ephedra	Yes	LC						√						√
Ephedra major	Ephedraceae	Ephedra								√	√							√	√						√
Ephedra minuta	Ephedraceae	Ephedra	Yes	LC						√
Ephedra monosperma	Ephedraceae	Ephedra		LC						√
Ephedra przewalskii	Ephedraceae	Ephedra		LC						√									√
Ephedra saxatilis	Ephedraceae	Ephedra		LC						√
Elsholtzia penduliflora	Lamiaceae	Elsholtzia	Yes	LC	√	√									√					√
Epigeneium amplum	Orchidaceae	Epigeneium		LC	√
Eomecon chionantha	Papaveraceae	Eomecon	Yes	LC	√		√	√	√				√				√
Epigynum auritum	Apocynaceae	Epigynum		CR		√
Epilobium amurense subsp. Amurense	Onagraceae	Epilobium									√			√
Epilobium amurense subsp. cephalostigma	Onagraceae	Epilobium		LC						√
Epilobium hirsutum	Onagraceae	Epilobium		LC	√				√	√	√	√		√		√
Epilobium palustre	Onagraceae	Epilobium		LC				√		√	√
Epilobium parviflorum	Onagraceae	Epilobium		LC											√
Epilobium platystigmatosum	Onagraceae	Epilobium		LC							√
Epilobium pyrricholophum	Onagraceae	Epilobium		LC				√
Epilobium royleanum	Onagraceae	Epilobium		LC						√
Ephedra sinica	Ephedraceae	Ephedra	Yes	VU						√	√					√		√
Embelia rudis	Myrsinaceae	Embelia	Yes	LC					√								√
Elaeagnus glabra	Elaeagnaceae	Elaeagnus		LC					√								√											√
Elsholtzia saxatilis	Lamiaceae	Elsholtzia		LC				√
Elsholtzia splendens	Lamiaceae	Elsholtzia		LC							√
Elsholtzia stachyodes	Lamiaceae	Elsholtzia		LC						√
Elsholtzia stauntonii	Lamiaceae	Elsholtzia	Yes	LC		√
Elsholtzia strobilifera	Lamiaceae	Elsholtzia		LC						√
Elsholtzia winitiana	Lamiaceae	Elsholtzia	Yes	LC		√
Elymus kamoji	Poaceae	Roegneria									√
Embelia laeta	Myrsinaceae	Embelia					√		√	√									√			√
Ephedra distachya	Ephedraceae	Ephedra		LC																					√
Embelia ribes	Myrsinaceae	Embelia				√			√	√	√	√			√				√	√	√	√	√					√
Epaltes australis	Asteraceae	Epaltes		LC		√
Embelia undulata	Myrsinaceae	Embelia		LC		√				√					√							√	√
Embelia vestita	Myrsinaceae	Embelia		LC		√			√	√	√
Emilia prenanthoidea	Asteraceae	Emilia		LC	√
Endospermum chinense	Euphorbiaceae	Endospermum		LC		√									√
Engelhardia roxburghiana	Juglandaceae	Engelhardia				√	√	√				√
Engelhardia spicata var. integra	Juglandaceae	Engelhardia										√		√
Ensete wilsonii	Musaceae	Musa	Yes	LC	√	√									√						√
Entada phaseoloides	Fabaceae	Entada		EN		√	√		√	√	√	√		√	√				√	√	√	√	√				√	√
Elsholtzia pilosa	Lamiaceae	Elsholtzia		LC						√
Embelia parviflora	Myrsinaceae	Embelia		LC		√	√		√						√					√
Cousinia thomsonii	Asteraceae	Cousinia		LC						√
Corydalis turtschaninovii	Papaveraceae	Corydalis								√	√
Cotoneaster horizontalis var. perpusillus	Rosaceae	Cotoneaster	Yes	LC				√
Cotoneaster melanocarpus	Rosaceae	Cotoneaster		LC						√
Cotoneaster microphyllus	Rosaceae	Cotoneaster								√
Cotoneaster multiflorus var. atropurpureus	Rosaceae	Cotoneaster	Yes	LC						√
Cotoneaster multiflorus var. multiflorus	Rosaceae	Cotoneaster								√
Cotoneaster pannosus	Rosaceae	Cotoneaster	Yes							√
Cotoneaster rubens	Rosaceae	Cotoneaster		LC						√
Cotoneaster hebephyllus	Rosaceae	Cotoneaster	Yes	LC						√
Cotoneaster tenuipes	Rosaceae	Cotoneaster	Yes	LC						√
Cotoneaster glaucophyllus	Rosaceae	Cotoneaster	Yes							√
Craspedolobium unijugum	Fabaceae	Craspedolobium		LC		√						√			√					√	√
Crataegus altaica	Rosaceae	Crataegus		LC																					√
Crataegus chungtienensis	Rosaceae	Crataegus	Yes	LC						√
Crataegus cuneata	Rosaceae	Crataegus			√			√	√	√		√	√				√									√
Crataegus hupehensis	Rosaceae	Crataegus	Yes	LC				√
Crataegus kansuensis	Rosaceae	Crataegus	Yes	LC						√
Crataegus pinnatifida var. major	Rosaceae	Crataegus	Yes							√								√				√	√				√
Crataegus pinnatifida var. pinnatifida	Rosaceae	Crataegus								√	√		√					√	√	√
Crataegus sanguinea	Rosaceae	Crataegus		LC																					√
Cotoneaster salicifolius	Rosaceae	Cotoneaster	Yes							√
Cotoneaster acuminatus	Rosaceae	Cotoneaster		LC						√
Crotalaria retusa	Fabaceae	Crotalaria		LC		√
Corydalis yunnanensis	Papaveraceae	Corydalis	Yes							√
Corydalis zadoiensis	Papaveraceae	Corydalis	Yes	LC						√
Corylopsis sinensis	Hamamelidaceae	Corylopsis	Yes						√
Corylus heterophylla var. heterophylla	Betulaceae	Corylus																√	√
Corylus heterophylla var. sutchuenensis	Betulaceae	Corylus	Yes	LC				√
Corylus mandshurica	Betulaceae	Corylus		LC				√										√						√
Costus speciosus	Zingiberaceae	Costus		LC		√	√		√						√					√	√		√					√
Cotoneaster horizontalis var. horizontalis	Rosaceae	Cotoneaster						√		√
Cotinus coggygria var. glaucophylla	Anacardiaceae	Cotinus		LC				√
Crataegus wilsonii	Rosaceae	Crataegus	Yes	LC						√
Cotoneaster acutifolius	Rosaceae	Cotoneaster								√	√
Cotoneaster adpressus	Rosaceae	Cotoneaster		LC						√
Cotoneaster affinis	Rosaceae	Cotoneaster		LC						√
Cotoneaster buxifolius	Rosaceae	Cotoneaster								√
Cotoneaster conspicuus	Rosaceae	Cotoneaster	Yes	LC						√
Cotoneaster dielsianus	Rosaceae	Cotoneaster	Yes							√
Cotoneaster divaricatus	Rosaceae	Cotoneaster	Yes	LC						√
Cotoneaster foveolatus	Rosaceae	Cotoneaster	Yes	DD						√
Cotoneaster frigidus	Rosaceae	Cotoneaster		LC						√
Costus tonkinensis	Zingiberaceae	Costus		LC		√
Crepis rigescens	Asteraceae	Crepis	Yes	LC								√		√
Cremanthodium smithianum	Asteraceae	Cremanthodium		LC						√
Cremanthodium stenactinium	Asteraceae	Cremanthodium	Yes	LC						√
Cremanthodium stenoglossum	Asteraceae	Cremanthodium	Yes	DD						√
Cremanthodium thomsonii	Asteraceae	Cremanthodium		LC						√
Crepidiastrum denticulatum	Asteraceae	Paraixeris			√			√		√	√						√
Crepidiastrum sonchifolium	Asteraceae	Ixeridium						√			√
Crepis crocea	Asteraceae	Crepis		LC							√
Crepis lignea	Asteraceae	Crepis	Yes	LC		√				√		√										√	√				√
Crataegus scabrifolia	Rosaceae	Crataegus	Yes	LC	√	√						√			√
Crepis phoenix	Asteraceae	Crepis	Yes	DD		√						√				√				√			√
Cremanthodium nobile	Asteraceae	Cremanthodium	Yes	DD						√
Croomia japonica	Stemonaceae	Croomia		EN					√
Crossostephium chinense	Asteraceae	Crossostephium											√
Crotalaria alata	Fabaceae	Crotalaria		LC		√	√
Crotalaria albida	Fabaceae	Crotalaria			√	√			√			√		√	√					√	√	√	√	√			√	√
Crotalaria assamica	Fabaceae	Crotalaria				√	√		√						√						√							√
Crotalaria ferruginea	Fabaceae	Crotalaria			√		√	√				√	√	√	√	√				√		√	√	√			√
Crotalaria linifolia	Fabaceae	Crotalaria		LC																				√
Crotalaria pallida	Fabaceae	Crotalaria	Yes		√	√																	√	√
Descurainia sophia	Brassicaceae	Descurainia		LC				√		√	√								√
Crepis napifera	Asteraceae	Crepis	Yes	LC	√							√		√	√	√								√
Cremanthodium campanulatum	Asteraceae	Cremanthodium								√
Corydalis tsayulensis	Papaveraceae	Corydalis	Yes	LC						√
Crateva religiosa	Capparaceae	Crateva		LC		√						√
Crateva trifoliata	Capparaceae	Crateva		LC		√														√		√
Crateva unilocularis	Capparaceae	Crateva		NT		√						√			√					√	√							√
Cratoxylum cochinchinense	Clusiaceae	Cratoxylum		LC		√	√								√													√
Cratoxylum formosum subsp. Formosum	Clusiaceae	Cratoxylum		NT											√
Cratoxylum formosum subsp. pruniflorum	Clusiaceae	Cratoxylum		LC		√	√													√
Cremanthodium angustifolium	Asteraceae	Cremanthodium	Yes	LC						√
Cremanthodium arnicoides	Asteraceae	Cremanthodium		LC						√
Cremanthodium rhodocephalum	Asteraceae	Cremanthodium	Yes	LC						√
Cremanthodium bupleurifolium	Asteraceae	Cremanthodium	Yes	LC						√
Cremanthodium oblongatum	Asteraceae	Cremanthodium		LC						√	√
Cremanthodium decaisnei	Asteraceae	Cremanthodium		LC						√
Cremanthodium discoideum	Asteraceae	Cremanthodium		LC						√
Cremanthodium ellisii	Asteraceae	Cremanthodium								√	√
Cremanthodium helianthus	Asteraceae	Cremanthodium	Yes	LC						√
Cremanthodium humile	Asteraceae	Cremanthodium	Yes	LC						√
Cremanthodium lineare var. lineare	Asteraceae	Cremanthodium	Yes							√
Cremanthodium lineare var. roseum	Asteraceae	Cremanthodium	Yes	LC						√
Cremanthodium nepalense	Asteraceae	Cremanthodium		LC						√	√
Crataegus songarica	Rosaceae	Crataegus		LC																					√
Cremanthodium brunneopilosum	Asteraceae	Cremanthodium	Yes	LC						√
Corydalis dasyptera	Papaveraceae	Corydalis	Yes	LC						√
Corydalis yanhusuo	Papaveraceae	Corydalis	Yes	VU				√		√	√							√	√
Corydalis brevirostrata	Papaveraceae	Corydalis	Yes	DD						√
Corydalis bulbifera	Papaveraceae	Corydalis	Yes	LC						√
Corydalis bungeana	Papaveraceae	Corydalis		LC						√	√
Corydalis caudata	Papaveraceae	Corydalis	Yes	LC							√
Corydalis chrysosphaera	Papaveraceae	Corydalis								√
Corydalis conspersa	Papaveraceae	Corydalis	Yes	NT						√
Corydalis crispa	Papaveraceae	Corydalis		LC						√
Corydalis balansae	Papaveraceae	Corydalis		LC						√
Corydalis curviflora subsp. rosthornii	Papaveraceae	Corydalis	Yes	LC						√
Corydalis atuntsuensis	Papaveraceae	Corydalis	Yes	LC						√
Corydalis decumbens	Papaveraceae	Corydalis			√
Corydalis delavayi	Papaveraceae	Corydalis	Yes	LC						√
Corydalis densispica	Papaveraceae	Corydalis	Yes	LC						√
Corydalis ecristata	Papaveraceae	Corydalis								√
Corydalis edulis	Papaveraceae	Corydalis										√												√
Corydalis eugeniae	Papaveraceae	Corydalis	Yes							√
Corydalis glaucescens	Papaveraceae	Corydalis																	√
Corydalis hamata	Papaveraceae	Corydalis		LC						√
Corydalis hemidicentra	Papaveraceae	Corydalis	Yes	LC						√
Corydalis curviflora subsp. curviflora	Papaveraceae	Corydalis	Yes							√
Corethrodendron multijugum	Fabaceae	Hedysarum		LC						√	√
Coniogramme procera	Hemionitidaceae	Coniogramme		LC										√
Convallaria majalis	Liliaceae	Convallaria		LC							√
Convolvulus ammannii	Convolvulaceae	Convolvulus								√	√
Convolvulus arvensis	Convolvulaceae	Convolvulus								√	√								√						√
Corallodiscus kingianus	Gesneriaceae	Corallodiscus		LC						√
Corallodiscus lanuginosus	Gesneriaceae	Corallodiscus		LC				√		√				√
Corchoropsis crenata	Malvaceae	Corchoropsis	Yes					√
Corchorus aestuans	Malvaceae	Corchorus					√								√
Corydalis benecincta	Papaveraceae	Corydalis	Yes	LC						√
Cordyline fruticosa	Agavaceae	Cordyline				√	√		√
Corydalis impatiens	Papaveraceae	Corydalis	Yes	LC						√		√
Coriaria nepalensis	Coriariaceae	Coriaria		LC	√		√	√	√			√	√	√
Corispermum elongatum	Chenopodiaceae	Corispermum		LC							√
Cornus alba	Cornaceae	Swida		LC							√
Cornus capitata	Cornaceae	Dendrobenthamia		LC		√		√				√		√								√	√				√
Cornus hongkongensis	Cornaceae	Dendrobenthamia							√
Cornus macrophylla	Cornaceae	Cornus																				√	√				√
Cornus officinalis	Cornaceae	Macrocarpium		NT				√	√		√		√					√
Corydalis adunca	Papaveraceae	Corydalis	Yes							√
Corydalis appendiculata	Papaveraceae	Corydalis	Yes	LC						√
Cordia dichotoma	Boraginaceae	Cordia		LC															√
Corydalis straminea	Papaveraceae	Corydalis	Yes	LC						√
Corydalis racemosa	Papaveraceae	Corydalis						√									√
Corydalis repens	Papaveraceae	Corydalis								√
Corydalis rheinbabeniana	Papaveraceae	Corydalis	Yes							√
Corydalis scaberula	Papaveraceae	Corydalis	Yes							√
Corydalis schanginii	Papaveraceae	Corydalis		LC																					√
Corydalis sibirica	Papaveraceae	Corydalis		LC						√	√
Corydalis sigmantha	Papaveraceae	Corydalis		LC						√
Corydalis spathulata	Papaveraceae	Corydalis	Yes	NT						√
Corydalis hendersonii	Papaveraceae	Corydalis								√									√
Corydalis stracheyi	Papaveraceae	Corydalis								√
Corydalis polygalina	Papaveraceae	Corydalis		LC						√
Corydalis stricta	Papaveraceae	Corydalis		LC						√
Corydalis taliensis	Papaveraceae	Corydalis	Yes	NT						√		√		√
Corydalis tangutica	Papaveraceae	Corydalis	Yes							√
Corydalis tianzhuensis	Papaveraceae	Corydalis	Yes	LC						√
Corydalis tibetica	Papaveraceae	Corydalis		LC						√
Corydalis tomentella	Papaveraceae	Corydalis	Yes	LC				√		√
Corydalis tongolensis	Papaveraceae	Corydalis	Yes	LC						√
Corydalis trachycarpa	Papaveraceae	Corydalis								√
Corydalis trifoliata	Papaveraceae	Corydalis		LC						√														√
Corydalis stenantha	Papaveraceae	Corydalis	Yes			√				√
Corydalis mucronifera	Papaveraceae	Corydalis	Yes	LC						√
Crotalaria sessiliflora	Fabaceae	Crotalaria			√		√		√
Corydalis kingii	Papaveraceae	Corydalis	Yes							√
Corydalis kokiana	Papaveraceae	Corydalis	Yes	LC						√
Corydalis laucheana	Papaveraceae	Corydalis	Yes	LC						√
Corydalis lhorongensis	Papaveraceae	Corydalis	Yes	LC						√
Corydalis linarioides	Papaveraceae	Corydalis	Yes	LC						√
Corydalis livida	Papaveraceae	Corydalis	Yes							√
Corydalis lupinoides	Papaveraceae	Corydalis	Yes	LC						√
Corydalis melanochlora	Papaveraceae	Corydalis	Yes	LC						√
Corydalis pubicaulis	Papaveraceae	Corydalis	Yes	LC						√
Corydalis moorcroftiana	Papaveraceae	Corydalis		LC						√
Corydalis polyphylla	Papaveraceae	Corydalis	Yes							√
Corydalis nigro-apiculata	Papaveraceae	Corydalis	Yes							√
Corydalis ophiocarpa	Papaveraceae	Corydalis		LC						√				√
Corydalis oxypetala subsp. balfouriana	Papaveraceae	Corydalis								√
Corydalis pachycentra	Papaveraceae	Corydalis	Yes	LC						√
Corydalis pachypoda	Papaveraceae	Corydalis	Yes	LC						√
Corydalis pallida	Papaveraceae	Corydalis					√	√
Corydalis pauciflora	Papaveraceae	Corydalis		LC						√
Corydalis pingwuensis	Papaveraceae	Corydalis	Yes	LC						√
Corydalis hookeri	Papaveraceae	Corydalis		LC						√
Corydalis minutiflora	Papaveraceae	Corydalis	Yes	LC						√
Daphniphyllum calycinum	Daphniphyllaceae	Daphniphyllum		LC	√		√		√			√	√
Cypripedium macranthum	Orchidaceae	Cypripedium			√					√	√
Daphne feddei	Thymelaeaceae	Daphne	Yes									√		√	√
Daphne genkwa	Thymelaeaceae	Daphne		LC					√
Daphne giraldii	Thymelaeaceae	Daphne	Yes	LC				√		√
Daphne kiusiana var. atrocaulis	Thymelaeaceae	Daphne	Yes	LC	√			√	√										√
Daphne longilobata	Thymelaeaceae	Daphne	Yes	LC															√
Daphne odora	Thymelaeaceae	Daphne								√									√
Daphne papyracea	Thymelaeaceae	Daphne							√
Daphne aurantiaca	Thymelaeaceae	Daphne	Yes	LC						√
Daphne tangutica	Thymelaeaceae	Daphne	Yes					√		√
Daphne altaica	Thymelaeaceae	Daphne		VU															√						√
Davallia divaricata	Grammitidaceae	Davallia		LC			√
Debregeasia longifolia	Urticaceae	Debregeasia		LC						√											√
Debregeasia orientalis	Urticaceae	Debregeasia		LC	√			√		√				√							√
Decaisnea insignis	Lardizabalaceae	Decaisnea		LC	√			√
Decaspermum parviflorum	Myrtaceae	Decaspermum		LC		√
Deeringia amaranthoides	Amaranthaceae	Cladostachys		LC			√							√
Delphinium albocoeruleum	Ranunculaceae	Delphinium	Yes							√
Delphinium angustirhombicum	Ranunculaceae	Delphinium	Yes							√
Delphinium batangense	Ranunculaceae	Delphinium	Yes	NT						√
Daphne retusa	Thymelaeaceae	Daphne	Yes	LC						√
Dalbergia mimosoides	Fabaceae	Dalbergia	Yes	LC				√						√
Crotalaria psoralioides	Fabaceae	Crotalaria		LC		√
Cyrtomium fortunei	Dryopteridaceae	Cyrtomium		LC	√					√			√		√	√	√									√
Cyrtomium macrophyllum	Dryopteridaceae	Cyrtomium	Yes	DD				√		√						√
Dactylicapnos scandens	Papaveraceae	Dicentra		LC		√						√		√	√	√				√	√	√		√			√
Dactylicapnos torulosa	Papaveraceae	Dactylicapnos		LC								√												√
Dactylorhiza incarnata subsp. cruenta	Orchidaceae	Orchis		NT															√
Dactylorhiza viridis	Orchidaceae	Coeloglossum		LC						√	√
Dalbergia dyeriana	Fabaceae	Dalbergia	Yes	LC				√
Daphne bholua	Thymelaeaceae	Daphne								√
Dalbergia hupeana	Fabaceae	Dalbergia	Yes	NT				√
Delphinium bulleyanum	Ranunculaceae	Delphinium	Yes	VU						√
Dalbergia pinnata	Fabaceae	Dalbergia		LC			√
Dalbergia polyadelpha	Fabaceae	Dalbergia		VU											√
Dalbergia rimosa	Fabaceae	Dalbergia		LC					√
Dalbergia stenophylla	Fabaceae	Dalbergia		LC		√
Damnacanthus giganteus	Rubiaceae	Damnacanthus		LC				√	√
Damnacanthus indicus	Rubiaceae	Damnacanthus		LC				√	√					√	√		√
Damnacanthus macrophyllus	Rubiaceae	Damnacanthus	Yes					√
Damnacanthus officinarum	Rubiaceae	Damnacanthus	Yes	NT	√			√
Daphne acutiloba	Thymelaeaceae	Daphne	Yes	LC				√				√
Dalbergia hancei	Fabaceae	Dalbergia	Yes	LC			√
Dendrocalamus giganteus	Poaceae	Sinocalamus																	√
Delphinium tenii	Ranunculaceae	Delphinium	Yes							√
Delphinium thibeticum	Ranunculaceae	Delphinium	Yes							√
Delphinium tongolense	Ranunculaceae	Delphinium	Yes	LC						√
Delphinium trichophorum var. platycentrum	Ranunculaceae	Delphinium	Yes	LC						√	√
Delphinium trichophorum var. trichophorum	Ranunculaceae	Delphinium	Yes							√	√
Delphinium trifoliolatum	Ranunculaceae	Delphinium	Yes	CR				√
Delphinium vestitum	Ranunculaceae	Delphinium		LC						√
Delphinium yangii	Ranunculaceae	Delphinium	Yes	LC						√
Delphinium beesianum	Ranunculaceae	Delphinium	Yes							√
Dendrobium primulinum	Orchidaceae	Dendrobium				√
Delphinium spirocentrum	Ranunculaceae	Delphinium	Yes	LC						√
Dendrocalamus parishii	Poaceae	Dendrocalamus		DD								√
Dendrocnide sinuata	Urticaceae	Urtica		LC						√
Dendrocnide urentissima	Urticaceae	Laportea		LC		√																						√
Dendrolobium triangulare	Fabaceae	Desmodium		LC			√													√
Dendropanax chevalieri	Araliaceae	Dendropanax		VU									√
Dendropanax dentiger	Araliaceae	Dendropanax		LC					√								√
Dennstaedtia wilfordii	Dennstaedtiaceae	Dennstaedtia	Yes	LC				√
Deparia lancea	Hemionitidaceae	Diplazium		LC													√
Euphorbia humifusa	Euphorbiaceae	Euphorbia			√			√			√		√				√	√	√
Delphinium yunnanense	Ranunculaceae	Delphinium	Yes	LC						√		√			√	√
Delphinium grandiflorum var. mosoynense	Ranunculaceae	Delphinium	Yes	LC								√				√
Cyperus rotundus	Cyperaceae	Cyperus		LC	√	√		√	√		√		√	√		√		√	√				√			√	√
Delphinium caeruleum	Ranunculaceae	Delphinium								√
Delphinium candelabrum var. candelabrum	Ranunculaceae	Delphinium	Yes							√
Delphinium candelabrum var. monanthum	Ranunculaceae	Delphinium	Yes	LC						√
Delphinium chenii	Ranunculaceae	Delphinium	Yes							√
Delphinium chrysotrichum	Ranunculaceae	Delphinium	Yes	EN						√
Delphinium delavayi var. delavayi	Ranunculaceae	Delphinium	Yes							√		√		√
Delphinium delavayi var. pogonanthum	Ranunculaceae	Delphinium	Yes	LC						√
Delphinium densiflorum	Ranunculaceae	Delphinium		LC						√
Delphinium tatsienense	Ranunculaceae	Delphinium	Yes																					√
Delphinium grandiflorum var. grandiflorum	Ranunculaceae	Delphinium								√	√
Delphinium taliense	Ranunculaceae	Delphinium	Yes							√
Delphinium hui	Ranunculaceae	Delphinium	Yes	CR						√
Delphinium kamaonense var. glabrescens	Ranunculaceae	Delphinium	Yes	LC						√
Delphinium likiangense	Ranunculaceae	Delphinium	Yes	EN												√
Delphinium malacophyllum	Ranunculaceae	Delphinium	Yes	NT						√
Delphinium pachycentrum	Ranunculaceae	Delphinium	Yes							√
Delphinium pylzowii var. trigynum	Ranunculaceae	Delphinium	Yes	LC						√
Delphinium smithianum	Ranunculaceae	Delphinium	Yes	NT						√
Delphinium souliei	Ranunculaceae	Delphinium	Yes	LC						√
Delphinium brunonianum	Ranunculaceae	Delphinium		LC						√
Delphinium forrestii	Ranunculaceae	Delphinium	Yes							√
Cyananthus lichiangensis	Campanulaceae	Cyananthus	Yes	LC						√
Cyrtomium caryotideum	Dryopteridaceae	Cyrtomium		LC				√		√		√		√
Cuscuta australis	Convolvulaceae	Cuscuta					√	√	√	√		√
Cuscuta chinensis	Convolvulaceae	Cuscuta				√	√			√	√	√	√			√			√						√
Cuscuta europaea	Convolvulaceae	Cuscuta								√	√
Cuscuta japonica	Convolvulaceae	Cuscuta			√	√		√	√	√	√	√	√						√
Cuscuta reflexa	Convolvulaceae	Cuscuta								√				√	√
Cyananthus flavus	Campanulaceae	Cyananthus	Yes	VU						√
Cyananthus formosus	Campanulaceae	Cyananthus	Yes							√
Curcuma wenyujin	Zingiberaceae	Curcuma	Yes			√	√					√						√	√			√					√
Cyananthus incanus	Campanulaceae	Cyananthus		LC						√
Curcuma sichuanensis	Zingiberaceae	Curcuma	Yes	DD															√
Cyananthus lobatus	Campanulaceae	Cyananthus								√
Cyananthus longiflorus	Campanulaceae	Cyananthus	Yes	NT												√
Cyananthus macrocalyx	Campanulaceae	Cyananthus								√
Cyananthus sherriffii	Campanulaceae	Cyananthus	Yes	NT						√
Cyanotis arachnoidea	Commelinaceae	Cyanotis		LC		√
Cyanotis cristata	Commelinaceae	Cyanotis		LC													√
Cyanotis vaga	Commelinaceae	Cyanotis			√	√
Cyathocline purpurea	Asteraceae	Cyathocline		LC		√						√								√
Cyclea barbata	Menispermaceae	Cyclea		LC				√	√
Cyananthus hookeri	Campanulaceae	Cyananthus		LC						√
Ctenitis subglandulosa	Thelypteridaceae	Ctenitis		LC	√
Croton cascarilloides	Euphorbiaceae	Croton		LC		√																						√
Croton crassifolius	Euphorbiaceae	Croton		LC			√	√
Croton kongensis	Euphorbiaceae	Croton		LC		√
Croton lachynocarpus	Euphorbiaceae	Croton	Yes						√						√
Croton laevigatus	Euphorbiaceae	Croton	Yes	LC		√
Croton tiglium	Euphorbiaceae	Croton		LC		√	√		√	√	√				√				√			√	√			√	√
Crucihimalaya himalaica	Brassicaceae	Crucihimalaya		LC						√
Cryptolepis buchananii	Asclepiadaceae	Cryptolepis		LC			√		√			√		√	√						√							√
Cuscuta approximata	Convolvulaceae	Cuscuta								√
Cryptotaenia japonica	Apiaceae	Cryptotaenia		LC				√	√
Cyclea racemosa	Menispermaceae	Cyclea	Yes	LC	√			√					√
Cucumis melo	Cucurbitaceae	Cucumis	Yes								√							√	√
Cucumis sativus	Cucurbitaceae	Cucumis				√					√	√			√			√	√
Cucurbita moschata	Cucurbitaceae	Cucurbita			√	√			√		√		√		√		√	√	√		√	√	√				√
Cullen corylifolium	Fabaceae	Psoralea									√			√		√		√	√			√	√	√			√
Curculigo capitulata	Hypoxidaceae	Curculigo		LC		√			√	√				√	√					√	√	√	√				√	√
Curculigo orchioides	Hypoxidaceae	Curculigo		LC	√	√		√	√		√	√	√		√		√				√	√	√	√		√	√	√
Curcuma aromatica	Zingiberaceae	Curcuma			√	√	√		√		√					√			√	√		√	√				√
Curcuma kwangsiensis	Zingiberaceae	Curcuma	Yes				√		√		√							√	√
Curcuma phaeocaulis	Zingiberaceae	Curcuma				√	√	√	√		√		√		√	√		√	√	√		√	√			√	√	√
Cryptolepis sinensis	Asclepiadaceae	Cryptolepis		LC																		√	√				√
Cynoglossum furcatum	Boraginaceae	Cynoglossum			√			√	√	√		√
Cynanchum paniculatum	Asclepiadaceae	Pycnostelma		LC	√		√	√	√		√	√	√		√		√	√								√
Cynanchum purpureum	Asclepiadaceae	Cynanchum		LC							√
Cynanchum stauntonii	Asclepiadaceae	Cynanchum	Yes	LC	√				√				√				√
Cynanchum thesioides var. australe	Asclepiadaceae	Cynanchum									√
Cynanchum thesioides var. thesioides	Asclepiadaceae	Cynanchum		LC							√														√
Cynanchum versicolor	Asclepiadaceae	Cynanchum	Yes	LC							√
Cynanchum wilfordii	Asclepiadaceae	Cynanchum		LC				√										√
Cynodon dactylon	Poaceae	Cynodon			√	√						√			√					√	√
Cyclea hypoglauca	Menispermaceae	Cyclea		LC	√		√	√	√				√													√
Cynoglossum divaricatum	Boraginaceae	Cynoglossum									√														√
Cynanchum mongolicum	Asclepiadaceae	Pycnostelma	Yes	LC						√	√
Cynoglossum lanceolatum	Boraginaceae	Cynoglossum		LC				√		√		√									√
Cynoglossum viridiflorum	Boraginaceae	Cynoglossum		LC																					√
Cynoglossum wallichii var. glochidiatum	Boraginaceae	Cynoglossum		LC						√
Cynoglossum wallichii var. wallichii	Boraginaceae	Cynoglossum		LC						√
Cynomrium songaricum	Cynomoriaceae	Cynomorium									√							√	√						√
Cyperus compactus	Cyperaceae	Mariscus		LC						√
Cyperus compressus	Cyperaceae	Cyperus		LC		√
Cyperus cyperoides	Cyperaceae	Mariscus		LC					√			√				√
Cyperus fuscus	Cyperaceae	Cyperus		LC											√
Cynoglossum amabile	Boraginaceae	Cynoglossum			√			√		√		√		√	√	√						√	√	√			√	√
Cynanchum auriculatum	Asclepiadaceae	Cynanchum		LC	√			√	√			√	√				√									√
Derris eriocarpa	Fabaceae	Derris	Yes	LC		√	√
Cyclorhiza peucedanifolia	Apiaceae	Cyclorhiza	Yes	LC						√
Cyclorhiza waltonii	Apiaceae	Cyclorhiza	Yes	LC						√
Cydonia oblonga	Rosaceae	Cydonia		LC															√
Cymbaria daurica	Scrophulariaceae	Cymbaria		LC							√
Cymbaria mongolica	Scrophulariaceae	Cymbaria	Yes								√
Cymbopogon caesius	Poaceae	Cymbopogon																	√
Cymbopogon distans	Poaceae	Cymbopogon		LC	√	√	√					√			√	√						√	√				√
Cynanchum acutum subsp. sibiricum	Asclepiadaceae	Cynanchum		LC																					√
Cynanchum otophyllum	Asclepiadaceae	Cynanchum	Yes	LC					√			√		√		√								√
Cynanchum atratum	Asclepiadaceae	Cynanchum		LC	√		√	√			√		√	√	√							√	√			√	√
Cynanchum officinale	Asclepiadaceae	Cynanchum	Yes	LC	√							√
Cynanchum bungei	Asclepiadaceae	Cynanchum		DD							√											√	√
Cynanchum chinense	Asclepiadaceae	Cynanchum		LC							√
Cynanchum corymbosum	Asclepiadaceae	Cynanchum		LC																		√	√				√
Cynanchum decipiens	Asclepiadaceae	Cynanchum	Yes	LC								√
Cynanchum fordii	Asclepiadaceae	Cynanchum	Yes	LC			√			√
Cynanchum forrestii	Asclepiadaceae	Cynanchum	Yes	LC						√
Cynanchum glaucescens	Asclepiadaceae	Cynanchum	Yes	LC													√
Cynanchum inamoenum	Asclepiadaceae	Cynanchum		LC	√			√		√
Cyclea polypetala	Menispermaceae	Cyclea	Yes	LC			√								√					√
Cynanchum amplexicaule	Asclepiadaceae	Cynanchum		LC							√	√
Hydrocotyle wilsonii	Apiaceae	Hydrocotyle	Yes	NT				√
Hylotelephium erythrostictum	Crassulaceae	Sedum		LC				√									√							√	√
Hydrocharis dubia	Hydrocharitaceae	Hydrocharis		LC		√
Hydrocotyle hookeri subsp. chinensis	Apiaceae	Hydrocotyle		LC				√
Hydrocotyle hookeri subsp. handelii	Apiaceae	Hydrocotyle	Yes	NT											√
Hydrocotyle nepalensis	Apiaceae	Hydrocotyle		LC	√		√	√	√				√	√
Hydrocotyle pseudoconferta	Apiaceae	Hydrocotyle		LC											√
Hydrocotyle ramiflora	Apiaceae	Hydrocotyle		NT								√
Hydrocotyle sibthorpioides var. batrachaum	Apiaceae	Hydrocotyle					√	√	√
Hydrangea macrophylla	Saxifragaceae	Hydrangea						√	√							√				√
Hydrocotyle wilfordii	Apiaceae	Hydrocotyle		LC					√
Hydrangea kwangsiensis	Saxifragaceae	Hydrangea	Yes	LC	√
Hydrolea zeylanica	Hydrophyllaceae	Hydrolea		LC		√
Hygrophila phlomoides	Acanthaceae	Hygrophila		LC																√
Hygrophila ringens var. ringens	Acanthaceae	Hygrophila		LC					√				√
Hygrophila salicifolia	Acanthaceae	Hygrophila							√				√							√
Hylodesmum podocarpum subsp. oxyphyllum	Fabaceae	Desmodium					√	√
Hylodesmum podocarpum subsp. szechuenense	Fabaceae	Desmodium	Yes					√
Hylomecon japonica var. dissecta	Papaveraceae	Hylomecon		LC				√
Hylomecon japonica var. japonica	Papaveraceae	Hylomecon						√										√
Euphorbia esula	Euphorbiaceae	Euphorbia									√														√
Hydrocotyle sibthorpioides var. sibthorpioides	Apiaceae	Hydrocotyle			√	√	√	√	√			√	√				√	√								√
Humata repens	Davalliaceae	Humata		LC													√
Hosta plantaginea	Liliaceae	Hosta	Yes			√		√		√	√					√
Hosta ventricosa	Liliaceae	Hosta	Yes			√		√	√			√	√
Houttuynia cordata	Saururaceae	Houttuynia			√	√							√	√	√			√		√		√	√	√		√	√	√
Hovenia acerba	Rhamnaceae	Hovenia			√		√	√	√			√		√	√		√
Hovenia dulcis	Rhamnaceae	Hovenia		LC				√								√
Hoya fungii	Asclepiadaceae	Hoya	Yes	LC																	√
Hoya fusca	Asclepiadaceae	Hoya		LC																	√
Hoya mengtzeensis	Asclepiadaceae	Hoya	Yes	LC											√
Hydrangea paniculata	Saxifragaceae	Hydrangea		LC	√				√
Humata griffithiana	Davalliaceae	Humata		LC								√		√	√					√			√					√
Hylotelephium ewersii	Crassulaceae	Hylotelephium		LC																					√
Humata tyermannii	Davalliaceae	Humata			√		√					√				√	√			√	√		√					√
Humulus lupulus	Moraceae	Humulus																							√
Humulus scandens	Moraceae	Humulus			√		√	√	√				√				√	√
Humulus yunnanensis	Moraceae	Humulus	Yes	LC						√
Hydnocarpus annamensis	Flacourtiaceae	Taraktogenos		VU		√
Hydnocarpus anthelminthicus	Flacourtiaceae	Hydnocarpus				√					√								√
Hydrangea anomala	Saxifragaceae	Hydrangea		LC				√
Hydrangea chinensis	Saxifragaceae	Hydrangea		LC					√
Hydrangea davidii	Saxifragaceae	Hydrangea	Yes	LC										√
Hoya pottsii	Asclepiadaceae	Hoya	Yes	LC		√									√
Hypoestes purpurea	Acanthaceae	Hypoestes		LC																√
Hylomecon japonica var. subincisa	Papaveraceae	Hylomecon	Yes	LC				√
Hypericum przewalskii	Clusiaceae	Hypericum	Yes	LC						√
Hypericum pseudohenryi	Clusiaceae	Hypericum	Yes	LC											√
Hypericum sampsonii	Clusiaceae	Hypericum			√		√	√	√				√				√									√
Hypericum scabrum	Clusiaceae	Hypericum		LC																					√
Hypericum uralum	Clusiaceae	Hypericum		LC	√	√						√	√	√	√	√								√
Hypericum wightianum	Clusiaceae	Hypericum		LC					√			√												√
Hypnum plumaeforme	Hypnaceae	Hypnum		LC					√
Hypericum patulum	Clusiaceae	Hypericum			√							√	√
Hypodematium crenatum	Hypodematiaceae	Hypodematium		LC					√
Hypericum monogynum	Clusiaceae	Hypericum		LC	√			√
Hypoestes triflora	Acanthaceae	Hypoestes		LC																√
Hypolepis pallida	Thelypteridaceae	Hypolepis		DD					√
Hypoxis aurea	Hypoxidaceae	Hypoxis						√				√		√										√
Hypserpa nitida	Menispermaceae	Hypserpa		LC		√
Hyssopus cuspidatus	Lamiaceae	Hyssopus		LC															√						√
Ichtyoselmis macrantha	Papaveraceae	Dicentra		LC				√				√
Ilex aculeolata	Aquifoliaceae	Ilex	Yes	LC					√
Ilex asprella	Aquifoliaceae	Ilex			√		√	√	√				√				√
Ilex centrochinensis	Aquifoliaceae	Ilex	Yes	LC				√
Hypochaeris ciliata	Asteraceae	Achyrophorus		LC							√
Hypericum attenuatum	Clusiaceae	Hypericum		LC							√
Hylotelephium mingjinianum	Crassulaceae	Sedum	Yes	NT				√
Hylotelephium spectabile	Crassulaceae	Hylotelephium																√
Hylotelephium tatarinowii	Crassulaceae	Sedum		NT						√
Hylotelephium telephium	Crassulaceae	Hylotelephium																							√
Hylotelephium verticillatum	Crassulaceae	Hylotelephium		LC				√
Hymenodictyon orixense	Rubiaceae	Hymenodictyon		LC		√
Hyoscyamus niger	Solanaceae	Hyoscyamus		LC						√	√							√	√						√
Hypecoum erectum	Papaveraceae	Hypecoum								√	√
Hypericum perforatum	Clusiaceae	Hypericum			√			√											√						√
Hypericum ascyron	Clusiaceae	Hypericum						√			√		√	√			√					√	√				√
Hordeum vulgare	Poaceae	Hordeum						√	√	√	√					√			√
Hypericum beanii	Clusiaceae	Hypericum	Yes	LC											√
Hypericum bellum	Clusiaceae	Hypericum		LC		√				√						√
Hypericum elodeoides	Clusiaceae	Hypericum		LC										√
Hypericum elongatum	Clusiaceae	Hypericum		LC																					√
Hypericum erectum	Clusiaceae	Hypericum		LC				√					√
Hypericum henryi	Clusiaceae	Hypericum	Yes		√							√	√		√									√
Hypericum hookerianum	Clusiaceae	Hypericum		LC						√						√				√
Hypericum japonicum	Clusiaceae	Hypericum			√	√	√	√	√			√	√	√	√		√			√	√					√		√
Hypericum kouytchense	Clusiaceae	Hypericum	Yes	LC	√
Hypecoum leptocarpum	Papaveraceae	Hypecoum								√
Hemsleya chinensis var. chinensis	Cucurbitaceae	Hemsleya		VU	√			√					√													√
Hornstedtia tibetica	Zingiberaceae	Hornstedtia	Yes	VU						√
Hemerocallis forrestii	Liliaceae	Hemerocallis	Yes	LC						√
Hemerocallis fulva	Liliaceae	Hemerocallis			√			√	√	√	√	√	√				√	√						√	√
Hemerocallis minor	Liliaceae	Hemerocallis		LC	√		√		√	√	√		√													√
Hemerocallis plicata	Liliaceae	Hemerocallis	Yes	NT		√		√				√			√		√	√								√
Hemiboea subcapitata	Gesneriaceae	Hemiboea		LC				√	√
Hemiphragma heterophyllum	Scrophulariaceae	Hemiphragma				√				√		√		√	√	√						√
Hemipilia flabellata	Orchidaceae	Hemipilia	Yes	NT	√			√						√										√
Hemerocallis citrina	Liliaceae	Hemerocallis			√			√	√	√					√		√	√
Hemsleya amabilis	Cucurbitaceae	Hemsleya	Yes	VU	√			√					√	√		√						√	√				√
Helwingia japonica	Cornaceae	Helwingia			√			√				√	√		√
Hemsleya chinensis var. polytricha	Cucurbitaceae	Hemsleya	Yes	LC				√
Hemsleya macrosperma	Cucurbitaceae	Hemsleya	Yes	LC	√	√		√				√	√
Hemsleya sphaerocarpa	Cucurbitaceae	Hemsleya	Yes	LC	√								√
Henckelia anachoreta	Gesneriaceae	Chirita							√
Henckelia pumila	Gesneriaceae	Chirita													√
Hepatica nobilis var. asiatica	Ranunculaceae	Hepatica	Yes	LC														√
Heracleum bivittatum	Apiaceae	Heracleum		LC																√
Heracleum candicans var. candicans	Apiaceae	Heracleum								√		√				√
Heracleum candicans var. obtusifolium	Apiaceae	Heracleum		LC						√
Hemisteptia lyrata	Asteraceae	Hemisteptia												√	√
Heliciopsis terminalis	Proteaceae	Heliciopsis		NT		√
Hedysarum polybotrys	Fabaceae	Hedysarum	Yes							√	√
Hedysarum semenovii	Fabaceae	Hedysarum		LC																					√
Hedysarum sikkimense	Fabaceae	Hedysarum														√
Hedysarum tanguticum	Fabaceae	Hedysarum	Yes	LC						√				√
Hedysarum thiochroum	Fabaceae	Hedysarum	Yes	LC						√
Hedysarum vicioides	Fabaceae	Hedysarum									√
Helichrysum arenarium	Asteraceae	Helichrysum		LC															√						√
Helichrysum thianschanicum	Asteraceae	Helichrysum		LC																					√
Hemerocallis dumortieri	Liliaceae	Hemerocallis		DD						√
Helicia reticulata	Proteaceae	Helicia	Yes	LC					√
Heracleum henryi	Apiaceae	Heracleum	Yes	LC																	√
Helicteres angustifolia	Sterculiaceae	Helicteres			√	√	√		√						√		√			√	√							√
Helicteres elongata	Sterculiaceae	Helicteres		NT	√	√	√		√						√					√	√
Helicteres glabriuscula	Sterculiaceae	Helicteres		LC		√									√
Helicteres isora	Sterculiaceae	Helicteres		LC		√
Helicteres viscida	Sterculiaceae	Helicteres		LC		√
Heliotropium indicum	Boraginaceae	Heliotropium				√
Helleborus thibetanus	Ranunculaceae	Helleborus	Yes	VU															√
Helwingia chinensis	Cornaceae	Helwingia						√				√												√
Helwingia himalaica	Cornaceae	Helwingia		LC	√	√		√	√			√	√	√						√		√	√				√
Helicia nilagirica	Proteaceae	Helicia		LC		√						√			√					√	√		√
Holboellia angustifolia	Lardizabalaceae	Holboellia				√		√	√	√		√
Hippophae neurocarpa	Elaeagnaceae	Hippophae	Yes							√
Hippophae rhamnoides subsp. rhamnoides	Elaeagnaceae	Hippophae								√	√								√						√
Hippophae rhamnoides subsp. sinensis	Elaeagnaceae	Hippophae	Yes	LC						√	√								√
Hippophae rhamnoides subsp. yunnanensis	Elaeagnaceae	Hippophae	Yes	LC						√
Hippophae salicifolia	Elaeagnaceae	Hippophae		VU						√
Hippophae thibetana	Elaeagnaceae	Hippophae		NT						√
Hippuris vulgaris	Hippuridaceae	Hippuris								√	√
Hodgsonia macrocarpa var. capniocarpa	Cucurbitaceae	Hodgsonia				√									√
Heracleum dissectum	Apiaceae	Heracleum		LC																					√
Holarrhena pubescens	Apocynaceae	Holarrhena				√				√	√
Himalaiella deltoidea	Asteraceae	Saussurea		LC				√	√						√	√	√			√
Holboellia coriacea	Lardizabalaceae	Holboellia	Yes	LC				√	√
Holboellia grandiflora	Lardizabalaceae	Holboellia	Yes	LC				√
Holboellia latifolia	Lardizabalaceae	Holboellia								√											√
Holcoglossum amesianum	Orchidaceae	Vanda		VU								√
Homalomena occulta	Araceae	Homalomena		LC		√	√		√		√		√								√					√		√
Homonoia riparia	Euphorbiaceae	Homonoia		LC		√									√													√
Hordeum brevisubulatum	Poaceae	Hordeum								√
Hordeum distichon var. nudum	Poaceae	Hordeum								√
Ilex hainanensis	Aquifoliaceae	Ilex	Yes	LC			√
Hodgsonia macrocarpa var. macrocarpa	Cucurbitaceae	Hodgsonia		NT		√																√	√				√
Herminium monorchis	Orchidaceae	Herminium		NT						√	√
Hornstedtia hainanensis	Zingiberaceae	Hornstedtia	Yes	LC						√
Heracleum millefolium	Apiaceae	Heracleum								√
Heracleum moellendorffii	Apiaceae	Heracleum			√						√
Heracleum rapula	Apiaceae	Heracleum	Yes	VU	√					√		√				√					√			√
Heracleum scabridum	Apiaceae	Heracleum	Yes	LC						√					√	√
Heracleum tiliifolium	Apiaceae	Heracleum	Yes	LC	√
Heracleum vicinum	Apiaceae	Heracleum	Yes	LC				√
Heracleum yungningense	Apiaceae	Heracleum	Yes	LC				√
Herminium alaschanicum	Orchidaceae	Herminium	Yes	NT						√
Hippolytia delavayi	Asteraceae	Tanacetum	Yes	LC												√								√
Herminium lanceum	Orchidaceae	Herminium		LC												√
Himalaiella peguensis	Asteraceae	Saussurea		LC						√
Herpetospermum pedunculosum	Cucurbitaceae	Herpetospermum		LC						√	√
Heteropanax fragrans	Araliaceae	Heteropanax		LC		√	√		√						√
Heteropappus bowerii	Asteraceae	Heteropappus	Yes							√
Heteropolygonatum ginfushanicum	Liliaceae	Smilacina	Yes	VU				√
Heynea trijuga	Meliaceae	Trichilia		LC		√			√			√																√
Hibiscus indicus	Tiliaceae	Hibiscus	Yes												√									√
Hibiscus yunnanensis	Tiliaceae	Hibiscus	Yes	EN		√
Hieracium umbellatum	Asteraceae	Hieracium		LC							√
Heracleum hemsleyanum	Apiaceae	Heracleum	Yes	LC	√			√
Herminium chloranthum	Orchidaceae	Herminium	Yes	NT						√
Iteadaphne caudata	Lauraceae	Lindera		LC	√	√									√
Iris milesii	Iridaceae	Iris		LC						√
Isodon parvifolius	Lamiaceae	Isodon	Yes	LC						√
Zygophyllum macropterum	Zygophyllaceae	Zygophyllum		LC																					√
Isodon rubescens	Lamiaceae	Isodon	Yes	LC	√			√		√
Isodon sculponeatus	Lamiaceae	Isodon		LC								√
Isodon serra	Lamiaceae	Isodon			√		√		√			√
Isodon ternifolius	Lamiaceae	Isodon		LC		√	√		√						√						√
Isodon yuennanensis	Lamiaceae	Isodon	Yes	LC								√				√
Isodon nervosus	Lamiaceae	Isodon	Yes	LC				√	√
Itea chinensis	Saxifragaceae	Itea															√
Isodon lophanthoides var. lophanthoides	Lamiaceae	Isodon			√		√		√			√	√
Itoa orientalis	Flacourtiaceae	Itoa					√
Ixeridium dentatum	Asteraceae	Ixeris								√
Ixeridium gracile	Asteraceae	Ixeridium								√				√
Ixeridium gramineum	Asteraceae	Ixeridium					√	√	√	√	√
Ixeris chinensis	Asteraceae	Ixeris		LC			√	√		√	√
Ixeris japonica	Asteraceae	Ixeris						√	√
Ixeris polycephala	Asteraceae	Ixeris		LC				√
Ixiolirion tataricum	Amaryllidaceae	Ixiolirion																							√
Ixora chinensis	Rubiaceae	Ixora		CR					√
Isopyrum anemonoides	Ranunculaceae	Isopyrum		LC						√
Isodon angustifolius	Lamiaceae	Isodon	Yes		√							√
Ilex chinensis	Aquifoliaceae	Ilex		LC					√				√
Iris qinghainica	Iridaceae	Iris	Yes	LC						√
Iris ruthenica	Iridaceae	Iris								√															√
Iris scariosa	Iridaceae	Iris		LC																					√
Iris speculatrix	Iridaceae	Iris	Yes	LC	√			√	√
Iris tenuifolia	Iridaceae	Iris		LC						√	√														√
Iris tigridia	Iridaceae	Iris		LC						√
Iris uniflora	Iridaceae	Iris		LC						√	√
Abarema clypearia	Fabaceae	Pithecellobium																		√			√					√
Isodon amethystoides	Lamiaceae	Isodon	Yes	LC				√	√								√
Jasminum cinnamomifolium	Oleaceae	Jasminum	Yes	LC								√
Isodon coetsa	Lamiaceae	Isodon			√										√
Isodon enanderianus	Lamiaceae	Isodon	Yes	LC											√
Isodon eriocalyx	Lamiaceae	Isodon	Yes	LC																√
Isodon excisus	Lamiaceae	Isodon		LC				√
Isodon flavidus	Lamiaceae	Isodon	Yes	LC		√
Isodon hispidus	Lamiaceae	Isodon		LC																							√
Isodon irroratus	Lamiaceae	Isodon	Yes	LC						√
Isodon japonicus var. glaucocalyx	Lamiaceae	Isodon		LC							√
Isodon lophanthoides var. graciliflorus	Lamiaceae	Isodon		LC								√		√
Isatis oblongata	Brassicaceae	Isatis																							√
Juniperus przewalskii	Cupressaceae	Juniperus	Yes	LC						√
Juncus prismatocarpus	Juncaceae	Juncus																										√
Juncus setchuensis	Juncaceae	Juncus			√							√				√	√				√			√
Juniperus chinensis	Cupressaceae	Juniperus							√	√	√
Juniperus communis var. saxatilis	Cupressaceae	Juniperus								√															√
Juniperus convallium	Cupressaceae	Juniperus	Yes							√
Juniperus formosana	Cupressaceae	Juniperus	Yes	LC						√		√
Juniperus indica	Cupressaceae	Juniperus								√
Juniperus komarovii	Cupressaceae	Juniperus	Yes	LC						√
Jasminanthes chunii	Asclepiadaceae	Stephanotis	Yes	LC					√
Juniperus pingii var. wilsonii	Cupressaceae	Juniperus	Yes	LC						√
Juncus gracillimus	Juncaceae	Juncus									√
Juniperus pseudosabina	Cupressaceae	Juniperus		LC						√	√
Juniperus recurva	Cupressaceae	Juniperus		VU						√
Juniperus rigida	Cupressaceae	Juniperus		EN						√	√
Juniperus sabina	Cupressaceae	Juniperus		EN						√									√						√
Juniperus saltuaria	Cupressaceae	Juniperus	Yes	LC						√
Juniperus squamata	Cupressaceae	Juniperus		LC						√
Juniperus tibetica	Cupressaceae	Juniperus	Yes	VU						√
Jurinea mongolica	Asteraceae	Jurinea		LC							√
Justicia adhatoda	Acanthaceae	Justicia		LC		√				√		√									√	√	√
Juniperus pingii var. pingii	Cupressaceae	Juniperus	Yes							√
Jatropha curcas	Euphorbiaceae	Jatropha				√	√					√		√	√						√							√
Iris loczyi	Iridaceae	Iris		LC						√
Jasminum lanceolarium	Oleaceae	Jasminum		LC				√	√
Jasminum lang	Oleaceae	Jasminum		LC			√
Jasminum laurifolium var. brachylobum	Oleaceae	Jasminum		LC		√			√					√
Jasminum mesnyi	Oleaceae	Jasminum	Yes											√						√
Jasminum nervosum	Oleaceae	Jasminum		LC		√	√
Jasminum nudiflorum	Oleaceae	Jasminum	Yes													√				√	√			√
Jasminum pentaneurum	Oleaceae	Jasminum		LC					√
Jasminum sinense	Oleaceae	Jasminum	Yes	LC				√	√
Juncus inflexus	Juncaceae	Juncus		LC								√			√
Jasminum urophyllum	Oleaceae	Jasminum	Yes	LC			√		√				√
Juncus himalensis	Juncaceae	Juncus		LC						√
Jatropha podagrica	Euphorbiaceae	Jatropha				√
Juglans mandshurica	Juglandaceae	Juglans		LC				√				√						√
Juglans regia	Juglandaceae	Juglans		VU	√			√			√		√	√	√	√		√				√	√			√	√
Juglans sigillata	Juglandaceae	Juglans		VU						√
Juncus alatus	Juncaceae	Juncus						√
Juncus allioides	Juncaceae	Juncus		LC						√
Juncus bufonius	Juncaceae	Juncus								√
Juncus effusus	Juncaceae	Juncus			√		√	√	√	√		√	√	√	√	√	√	√								√		√
Jasminanthes mucronata	Asclepiadaceae	Stephanotis	Yes	LC					√
Jasminum subhumile	Oleaceae	Jasminum		LC										√
Impatiens noli-tangere	Balsaminaceae	Impatiens		LC							√
Iris potaninii	Iridaceae	Iris								√
Impatiens arguta	Balsaminaceae	Impatiens		LC						√
Impatiens balsamina	Balsaminaceae	Impatiens			√		√	√	√		√		√				√		√			√	√		√	√	√
Impatiens blepharosepala	Balsaminaceae	Impatiens	Yes	LC	√
Impatiens chinensis	Balsaminaceae	Impatiens		LC					√
Impatiens crassiloba	Balsaminaceae	Impatiens	Yes	LC	√
Impatiens delavayi	Balsaminaceae	Impatiens	Yes	LC												√
Impatiens leptocaulon	Balsaminaceae	Impatiens	Yes	LC				√
Illigera rhodantha var. dunniana	Hernandiaceae	Illigera		LC								√
Impatiens microcentra	Balsaminaceae	Impatiens	Yes	LC										√
Illigera parviflora	Hernandiaceae	Illigera		LC								√
Impatiens omeiana	Balsaminaceae	Impatiens	Yes	NT				√
Impatiens pritzelii	Balsaminaceae	Impatiens	Yes	VU	√			√
Impatiens siculifer	Balsaminaceae	Impatiens	Yes		√				√
Impatiens uliginosa	Balsaminaceae	Impatiens	Yes	NT	√						√	√
Imperata cylindrica var. cylindrica	Poaceae	Imperata			√			√					√	√							√
Imperata cylindrica var. major	Poaceae	Imperata			√		√	√	√	√	√	√	√		√	√	√	√		√						√		√
Incarvillea altissima	Bignoniaceae	Incarvillea	Yes							√
Incarvillea arguta	Bignoniaceae	Incarvillea			√					√		√		√		√
Incarvillea beresowskii	Bignoniaceae	Incarvillea	Yes	VU						√
Impatiens longialata	Balsaminaceae	Impatiens	Yes	LC				√
Illicium lanceolatum	Illiciaceae	Illicium	Yes	LC				√	√								√
Hedysarum citrinum	Fabaceae	Hedysarum	Yes							√
Ilex latifolia	Aquifoliaceae	Ilex		LC													√
Ilex pernyi	Aquifoliaceae	Ilex	Yes	LC				√
Ilex pubescens	Aquifoliaceae	Ilex	Yes				√		√			√					√
Ilex rotunda	Aquifoliaceae	Ilex		LC	√	√	√		√												√							√
Illicium angustisepalum	Illiciaceae	Illicium	Yes	LC	√																					√
Illicium brevistylum	Illiciaceae	Illicium	Yes	DD					√
Illicium burmanicum	Illiciaceae	Illicium		LC		√
Illigera rhodantha var. rhodantha	Hernandiaceae	Illigera	Yes				√		√																	√
Illicium henryi	Illiciaceae	Illicium	Yes	LC				√
Incarvillea forrestii	Bignoniaceae	Incarvillea	Yes	LC						√
Illicium majus	Illiciaceae	Illicium		LC					√
Illicium micranthum	Illiciaceae	Illicium	Yes	LC		√
Illicium simonsii	Illiciaceae	Illicium		LC		√
Illigera aromatica	Hernandiaceae	Illigera	Yes	LC			√		√
Illigera celebica	Hernandiaceae	Illigera		LC		√	√
Illigera cordata var. cordata	Hernandiaceae	Illigera	Yes									√
Illigera cordata var. mollissima	Hernandiaceae	Illigera	Yes	EN								√
Illigera grandiflora	Hernandiaceae	Illigera		LC								√
Illigera henryi	Hernandiaceae	Illigera	Yes	LC								√
Illicium dunnianum	Illiciaceae	Illicium	Yes	LC					√
Ipomoea turbinata	Convolvulaceae	Calonyction					√
Inula hupehensis	Asteraceae	Inula	Yes	LC				√
Inula japonica	Asteraceae	Inula			√		√	√		√	√							√
Inula linariifolia	Asteraceae	Inula			√													√
Inula racemosa	Asteraceae	Inula		LC				√		√	√								√						√
Inula salsoloides	Asteraceae	Inula									√
Inula sericophylla	Asteraceae	Inula	Yes	LC								√
Iphigenia indica	Liliaceae	Iphigenia		LC												√
Ipomoea batatas	Convolvulaceae	Ipomoea					√		√			√	√				√									√
Incarvillea compacta	Bignoniaceae	Incarvillea	Yes	LC						√
Ipomoea pes-caprae	Convolvulaceae	Ipomoea																								√
Inula helenium	Asteraceae	Inula		LC						√	√							√	√			√	√		√		√
Iris collettii	Iridaceae	Iris								√				√
Iris decora	Iridaceae	Iris		LC						√		√
Iris dichotoma	Iridaceae	Iris		LC						√	√
Iris goniocarpa	Iridaceae	Iris		LC						√
Iris halophila	Iridaceae	Iris									√								√						√
Iris japonica	Iridaceae	Iris						√	√			√	√
Iris kemaonensis	Iridaceae	Iris		LC						√
Iris lactea	Iridaceae	Iris						√		√	√							√	√						√
Iris leptophylla	Iridaceae	Iris	Yes	LC						√
Ipomoea cairica	Convolvulaceae	Ipomoea					√
Indigofera kirilowii	Fabaceae	Indigofera		LC							√							√
Ilex cornuta	Aquifoliaceae	Ilex		LC				√	√				√				√
Incarvillea lutea	Bignoniaceae	Incarvillea	Yes	EN						√		√
Incarvillea mairei var. grandiflora	Bignoniaceae	Incarvillea		LC						√
Incarvillea mairei var. mairei	Bignoniaceae	Incarvillea								√														√
Incarvillea mairei var. multifoliolata	Bignoniaceae	Incarvillea	Yes							√
Incarvillea sinensis	Bignoniaceae	Incarvillea	Yes							√	√
Incarvillea younghusbandii	Bignoniaceae	Incarvillea	Yes	LC						√
Indigofera bungeana	Fabaceae	Indigofera		LC				√		√	√	√								√
Indigofera decora var. decora	Fabaceae	Indigofera			√
Inula hookeri	Asteraceae	Inula		LC						√
Indigofera fortunei	Fabaceae	Indigofera	Yes	LC																	√
Inula helianthus-aquatilis	Asteraceae	Inula	Yes	LC	√							√		√		√								√
Indigofera litoralis	Fabaceae	Indigofera	Yes	LC			√
Indigofera mengtzeana	Fabaceae	Indigofera	Yes									√
Indigofera rigioclada	Fabaceae	Indigofera	Yes	LC		√						√
Indigofera spicata	Fabaceae	Indigofera		LC																				√
Indigofera squalida	Fabaceae	Indigofera		LC								√		√							√
Indigofera stachyodes	Fabaceae	Indigofera		LC	√									√
Indosasa crassiflora	Poaceae	Indosasa		LC						√
Inula britannica	Asteraceae	Inula		LC			√				√							√							√
Incarvillea delavayi	Bignoniaceae	Incarvillea	Yes	VU						√
Indigofera decora var. ichangensis	Fabaceae	Indigofera	Yes	LC					√
Galium asperifolium	Rubiaceae	Galium								√		√
Fissistigma oldhamii	Annonaceae	Fissistigma	Yes	LC			√		√				√				√
Fraxinus paxiana	Oleaceae	Fraxinus	Yes	LC				√
Fraxinus sikkimensis	Oleaceae	Fraxinus								√
Fraxinus stylosa	Oleaceae	Fraxinus	Yes	DD						√
Fumaria officinalis	Papaveraceae	Fumaria																	√
Fumaria schleicheri	Papaveraceae	Fumaria		LC															√
Funaria attenuata	Funariaceae	Funaria		LC						√
Gagea fedtschenkoana	Liliaceae	Gagea		LC																					√
Frangula crenata	Rhamnaceae	Rhamnus			√			√		√			√
Galeopsis bifida	Lamiaceae	Galeopsis								√	√
Fragaria vesca	Rosaceae	Fragaria		LC						√															√
Galium baldensiforme	Rubiaceae	Galium								√
Galium boreale var. boreale	Rubiaceae	Galium								√															√
Galium boreale var. ciliatum	Rubiaceae	Galium		LC						√
Galium bungei	Rubiaceae	Galium						√					√				√
Galium elegans	Rubiaceae	Galium						√
Galium hoffmeisteri	Rubiaceae	Galium								√
Galium spurium	Rubiaceae	Galium		LC	√		√	√	√	√			√	√		√	√	√						√
Galium trifidum	Rubiaceae	Galium						√
Galium verum	Rubiaceae	Galium								√															√
Galeola lindleyana	Orchidaceae	Galeola		LC	√			√	√					√
Flueggea suffruticosa	Euphorbiaceae	Securinega		LC							√
Gentiana nubigena	Gentianaceae	Gentiana		LC						√
Flacourtia ramontchi	Flacourtiaceae	Flacourtia				√			√
Flemingia chappar	Acanthaceae	Flemingia		NT								√
Flemingia fluminalis	Acanthaceae	Flemingia		LC		√
Flemingia macrophylla	Acanthaceae	Flemingia		LC		√	√		√					√	√					√
Flemingia prostrata	Fabaceae	Moghania		LC			√		√			√	√											√		√
Flemingia strobilifera	Acanthaceae	Flemingia		LC											√
Flickingeria comata	Orchidaceae	Flickingeria		EN			√			√
Fraxinus ferruginea	Oleaceae	Fraxinus		LC		√														√
Floscopa scandens	Commelinaceae	Floscopa		LC					√
Garcinia cowa	Clusiaceae	Garcinia		LC		√
Flueggea virosa	Euphorbiaceae	Flueggea		LC		√	√		√													√	√			√	√
Fordia cauliflora	Fabaceae	Fordia	Yes	LC		√	√		√						√
Fordia leptobotrys	Fabaceae	Millettia	Yes			√
Fragaria gracilis	Rosaceae	Fragaria	Yes	LC						√
Fragaria moupinensis	Rosaceae	Fragaria	Yes	LC						√		√
Fragaria nilgerrensis var. mairei	Rosaceae	Fragaria	Yes	LC										√							√			√
Fragaria nilgerrensis var. nilgerrensis	Rosaceae	Fragaria								√			√	√
Fragaria nubicola	Rosaceae	Fragaria		LC						√
Fragaria orientalis	Rosaceae	Fragaria		LC				√		√	√							√
Flickingeria fimbriata	Orchidaceae	Flickingeria		LC						√
Gentiana hexaphylla	Gentianaceae	Gentiana	Yes	LC						√
Gentiana crassicaulis	Gentianaceae	Gentiana	Yes	NT						√	√					√								√
Gentiana crassuloides	Gentianaceae	Gentiana		DD						√
Gentiana dahurica	Gentianaceae	Gentiana								√	√							√	√
Gentiana davidii	Gentianaceae	Gentiana	Yes						√								√
Gentiana delavayi	Gentianaceae	Gentiana	Yes	LC																				√
Gentiana dendrologi	Gentianaceae	Gentiana	Yes	CR						√
Gentiana erectosepala	Gentianaceae	Gentiana	Yes	LC						√
Gentiana filistyla	Gentianaceae	Gentiana	Yes							√
Gamblea ciliata var. ciliata	Araliaceae	Acanthopanax		LC						√
Gentiana haynaldii	Gentianaceae	Gentiana	Yes	LC						√
Gentiana atuntsiensis	Gentianaceae	Gentiana	Yes	LC						√
Gentiana lawrencei var. farreri	Gentianaceae	Gentiana	Yes	LC						√
Gentiana lhassica	Gentianaceae	Gentiana	Yes	CR						√
Gentiana lineolata	Gentianaceae	Gentiana	Yes	LC												√
Gentiana loureirii	Gentianaceae	Gentiana							√		√	√											√
Gentiana macrophylla var. fetissowii	Gentianaceae	Gentiana		LC																					√
Gentiana macrophylla var. macrophylla	Gentianaceae	Gentiana								√	√			√		√			√			√	√	√	√		√
Gentiana manshurica	Gentianaceae	Gentiana	Yes	EN					√		√
Gentiana microdonta	Gentianaceae	Gentiana	Yes	LC						√
Hedysarum limitaneum	Fabaceae	Hedysarum	Yes	LC						√
Gentiana futtereri	Gentianaceae	Gentiana	Yes	LC						√
Gaultheria leucocarpa var. yunnanensis	Ericaceae	Gaultheria		LC	√		√		√			√	√			√
Fissistigma bracteolatum	Annonaceae	Fissistigma		EN											√													√
Garcinia multiflora	Clusiaceae	Garcinia		LC										√			√
Garcinia xanthochymus	Clusiaceae	Garcinia		LC		√									√
Gardenia jasminoides var. fortuniana	Rubiaceae	Gardenia		LC							√				√		√
Gardenia jasminoides var. jasminoides	Rubiaceae	Gardenia		LC	√	√					√		√	√	√	√	√					√	√	√		√	√
Gardneria multiflora	Loganiaceae	Gardneria		LC		√
Garuga pinnata	Burseraceae	Garuga		LC		√
Gaultheria fragrantissima	Ericaceae	Gaultheria		LC										√	√
Gaultheria hookeri	Ericaceae	Gaultheria													√
Gentiana cephalantha	Gentianaceae	Gentiana	Yes							√
Gaultheria leucocarpa var. cumingiana	Ericaceae	Gaultheria		LC					√
Gentiana capitata	Gentianaceae	Gentiana		LC						√
Gaultheria semi-infera	Ericaceae	Gaultheria		LC											√
Gaultheria trichophylla	Ericaceae	Gaultheria			√								√
Gelsemium elegans	Loganiaceae	Gelsemium		LC	√	√			√			√		√	√		√		√	√	√	√	√			√	√	√
Genianthus aurantiacus	Asclepiadaceae	Toxocarpus				√									√
Gentiana algida	Gentianaceae	Gentiana		LC						√	√														√
Gentiana altorum	Gentianaceae	Gentiana	Yes	LC						√
Gentiana arethusae var. delicatula	Gentianaceae	Gentiana	Yes	LC						√
Gentiana aristata	Gentianaceae	Gentiana	Yes	LC						√
Gamblea ciliata var. evodiifolia	Araliaceae	Acanthopanax		VU					√
Gaultheria leucocarpa var. crenulata	Ericaceae	Gaultheria	Yes	DD	√		√		√			√	√	√	√	√								√
Excoecaria venenata	Euphorbiaceae	Excoecaria	Yes	VU			√
Fissistigma polyanthum	Annonaceae	Fissistigma		LC		√	√		√			√	√		√					√	√							√
Eurya weissiae	Theaceae	Eurya	Yes	LC													√
Euryale ferox	Nymphaeaceae	Euryale		LC	√	√		√	√	√	√						√	√
Eurysolen gracilis	Lamiaceae	Eurysolen		LC											√
Evodia lepta	Rutaceae	Evodia				√	√		√			√			√					√	√					√		√
Evolvulus alsinoides	Convolvulaceae	Evolvulus							√
Exbucklandia populnea	Hamamelidaceae	Exbucklandia		LC										√
Exbucklandia tonkinensis	Hamamelidaceae	Exbucklandia		LC					√
Euphrasia regelii	Scrophulariaceae	Euphrasia								√
Excoecaria cochinchinensis var. formosana	Euphorbiaceae	Excoecaria										√
Euphrasia pectinata subsp. simplex	Scrophulariaceae	Euphrasia		LC						√
Fagopyrum esculentum	Polygonaceae	Fagopyrum						√		√	√	√			√			√
Fagopyrum tataricum	Polygonaceae	Fagopyrum			√	√				√		√						√
Fagus longipetiolata	Fagaceae	Fagus		LC				√
Fallopia aubertii	Polygonaceae	Polygonum	Yes	LC						√		√
Fallopia cynanchoides	Polygonaceae	Fallopia	Yes		√								√
Fallopia multiflora var. ciliinervis	Polygonaceae	Polygonum	Yes	DD	√			√				√
Farfugium japonicum	Asteraceae	Farfugium		LC				√	√			√
Fargesia nitida	Poaceae	Fargesia	Yes	LC						√		√
Ferula bungeana	Apiaceae	Ferula	Yes								√
Excoecaria acerifolia	Euphorbiaceae	Excoecaria				√				√		√		√		√				√
Euphorbia pekinensis	Euphorbiaceae	Euphorbia						√			√														√
Euphorbia hylonoma	Euphorbiaceae	Euphorbia		LC	√			√				√
Euphorbia jolkinii	Euphorbiaceae	Euphorbia		VU	√				√	√		√		√	√	√						√	√
Euphorbia kansuensis	Euphorbiaceae	Euphorbia	Yes	LC	√					√	√
Euphorbia kansui	Euphorbiaceae	Euphorbia	Yes	LC														√
Euphorbia kozlovii	Euphorbiaceae	Euphorbia		NT						√
Euphorbia lathyris	Euphorbiaceae	Euphorbia			√			√		√	√	√		√		√		√	√	√
Euphorbia latifolia	Euphorbiaceae	Euphorbia		LC																					√
Euphorbia macrorrhiza	Euphorbiaceae	Euphorbia		LC																					√
Eurya groffii	Theaceae	Eurya	Yes																	√
Euphorbia milii	Euphorbiaceae	Euphorbia			√	√							√													√
Ferula krylovii	Apiaceae	Ferula		LC						√
Euphorbia prolifera	Euphorbiaceae	Euphorbia		LC												√
Euphorbia sieboldiana	Euphorbiaceae	Euphorbia			√				√	√		√		√			√
Euphorbia sikkimensis	Euphorbiaceae	Euphorbia		LC	√								√
Euphorbia soongarica	Euphorbiaceae	Euphorbia		LC																					√
Euphorbia stracheyi	Euphorbiaceae	Euphorbia		LC						√				√
Euphorbia thymifolia	Euphorbiaceae	Euphorbia			√		√	√	√	√				√	√										√	√
Euphorbia tibetica	Euphorbiaceae	Euphorbia		LC						√
Euphorbia wallichii	Euphorbiaceae	Euphorbia								√
Euphrasia pectinata subsp. pectinata	Scrophulariaceae	Euphrasia								√
Euphorbia micractina	Euphorbiaceae	Euphorbia		LC						√
Ficus tinctoria subsp. gibbosa	Moraceae	Ficus		LC			√
Ficus pyriformis	Moraceae	Ficus		LC										√
Ficus racemosa var. miquelli	Moraceae	Ficus		LC								√
Ficus racemosa var. racemosa	Moraceae	Ficus										√							√
Ficus sagittata	Moraceae	Ficus		LC					√
Ficus sarmentosa var. henryi	Moraceae	Ficus	Yes	LC	√			√	√			√					√							√
Ficus sarmentosa var. impressa	Moraceae	Ficus	Yes	LC				√
Ficus semicordata	Moraceae	Ficus		LC																	√							√
Ficus simplicissima	Moraceae	Ficus		VU			√													√						√		√
Ferula conocaula	Apiaceae	Ferula		VU						√
Ficus tikoua	Moraceae	Ficus		LC	√	√	√	√	√			√	√		√	√				√	√			√
Ficus pandurata	Moraceae	Ficus		LC	√		√	√	√								√											√
Ficus variegata	Moraceae	Ficus		LC		√
Ficus variolosa	Moraceae	Ficus		LC													√
Ficus virens	Moraceae	Ficus		LC				√	√			√
Filifolium sibiricum	Asteraceae	Filifolium		LC							√
Filipendula palmata var. glabra	Rosaceae	Filipendula		LC														√
Filipendula purpurea	Rosaceae	Filipendula																√
Filipendula ulmaria	Rosaceae	Filipendula		LC																					√
Firmiana simplex	Sterculiaceae	Firmiana			√	√		√	√		√		√				√		√
Fissistigma balansae	Annonaceae	Fissistigma		LC		√
Ficus stenophylla	Moraceae	Ficus		LC			√		√
Ficus gasparriniana	Moraceae	Ficus		LC					√
Gentiana obconica	Gentianaceae	Gentiana		LC						√
Ferula songarica	Apiaceae	Ferula									√														√
Ferula teterrima	Apiaceae	Ferula		LC						√
Fibraurea recisa	Menispermaceae	Fibraurea		LC		√	√		√																	√
Ficus abelii	Moraceae	Ficus		LC					√
Ficus auriculata	Moraceae	Ficus		LC																								√
Ficus chartacea var. torulosa	Moraceae	Ficus		VU					√
Ficus concinna	Moraceae	Ficus		LC	√		√		√				√
Ficus erecta	Moraceae	Ficus		LC													√
Ficus pumila	Moraceae	Ficus			√		√	√	√				√				√					√	√			√	√
Ficus fulva	Moraceae	Ficus		LC		√									√
Ficus prostrata	Moraceae	Ficus		LC		√
Ficus henryi	Moraceae	Ficus		LC																	√
Ficus heteromorpha	Moraceae	Ficus		LC		√	√	√	√								√				√
Ficus hirta	Moraceae	Ficus		LC		√	√		√				√	√	√		√			√	√	√	√				√	√
Ficus hispida	Moraceae	Ficus		LC		√	√		√																			√
Ficus ischnopoda	Moraceae	Ficus		LC											√
Ficus laevis	Moraceae	Ficus		VU					√
Ficus microcarpa	Moraceae	Ficus		LC	√		√		√				√				√									√
Ficus oligodon	Moraceae	Ficus													√
Ferula feruloides	Apiaceae	Ferula		LC															√						√
Ficus formosana	Moraceae	Ficus		LC			√		√				√				√
Gynostemma pentaphyllum	Cucurbitaceae	Gynostemma		LC	√	√		√	√			√	√		√		√					√	√	√		√	√	√
Gomphostemma microdon	Lamiaceae	Gomphostemma		LC		√
Gymnosporia acuminata	Celastraceae	Maytenus		NT		√																						√
Gymnosporia austroyunnanensis	Celastraceae	Maytenus		NT		√
Gymnotheca involucrata	Saururaceae	Gymnotheca	Yes	VU									√													√
Gynandropsis gynandra	Capparaceae	Cleome						√											√			√	√				√
Gynostemma cardiospermum	Cucurbitaceae	Gynostemma	Yes	EN	√
Gynostemma compressum	Cucurbitaceae	Gynostemma	Yes	NT					√
Gynostemma guangxiense	Cucurbitaceae	Gynostemma	Yes	NT					√
Gymnogrammitis dareiformis	Gymnogrammitidaceae	Gymnogrammitis		EN											√
Gynostemma longipes	Cucurbitaceae	Gynostemma	Yes	LC					√
Gymnocladus chinensis	Fabaceae	Gymnocladus	Yes	LC				√
Gynura bicolor	Asteraceae	Gynura		LC			√		√								√
Gynura cusimbua	Asteraceae	Gynura		LC		√
Gynura divaricata	Asteraceae	Gynura		LC			√		√
Gynura japonica	Asteraceae	Gynura		LC	√		√	√	√			√	√		√	√	√			√				√			√
Gynura procumbens	Asteraceae	Gynura		LC		√
Gynura pseudochina	Asteraceae	Gynura		LC		√						√												√
Gypsophila oldhamiana	Caryophyllaceae	Gypsophila		LC						√
Gypsophila paniculata	Caryophyllaceae	Gypsophila		LC																					√
Gypsophila patrinii	Caryophyllaceae	Gypsophila		LC						√
Gynostemma laxum	Cucurbitaceae	Gynostemma			√	√	√	√	√
Grangea maderaspatana	Asteraceae	Grangea		LC											√
Gentiana napulifera	Gentianaceae	Gentiana	Yes	LC	√							√
Goniothalamus donnaiensis	Annonaceae	Goniothalamus				√
Gonocarpus micranthus	Haloragaceae	Haloragis			√			√					√		√		√
Gonostegia hirta	Urticaceae	Memorialis			√			√	√	√		√	√	√		√	√				√			√
Goodyera biflora	Orchidaceae	Goodyera		NT									√
Goodyera procera	Orchidaceae	Goodyera		LC		√									√
Goodyera repens	Orchidaceae	Goodyera		LC				√			√
Goodyera schlechtendaliana	Orchidaceae	Goodyera		NT				√
Gymnospermium altaicum	Berberidaceae	Leontice		LC							√								√						√
Gouania leptostachya	Rhamnaceae	Gouania				√	√													√	√							√
Habenaria aitchisonii	Orchidaceae	Habenaria		LC				√
Grewia biloba var. parviflora	Malvaceae	Grewia	Yes	LC				√	√
Grewia eriocarpa	Malvaceae	Grewia		LC		√									√
Grewia oligandra	Malvaceae	Grewia		LC			√
Gueldenstaedtia henryi	Fabaceae	Gueldenstaedtia	Yes	LC																	√
Gueldenstaedtia verna fo. Verna	Fabaceae	Gueldenstaedtia		LC		√				√	√							√
Gymnadenia bicornis	Orchidaceae	Gymnadenia	Yes	VU						√
Gymnadenia crassinervis	Orchidaceae	Gymnadenia	Yes	VU						√
Gymnema latifolium	Asclepiadaceae	Gymnema		LC										√
Gymnema sylvestre	Asclepiadaceae	Gymnema		LC			√
Gouania javanica	Rhamnaceae	Gouania		LC			√
Hedyotis chrysotricha	Rubiaceae	Oldenlandia	Yes		√			√	√				√				√
Haplopteris fudzinoi	Vittariaceae	Vittaria		LC													√
Hedera nepalensis var. sinensis	Araliaceae	Hedera		LC	√			√	√	√		√	√	√		√	√
Hedychium coronarium	Zingiberaceae	Hedychium			√	√		√					√													√
Hedychium flavum	Zingiberaceae	Hedychium				√
Hedychium spicatum	Zingiberaceae	Hedychium								√		√												√
Hedychium villosum var. tenuiflorum	Zingiberaceae	Hedychium		DD		√
Hedyotis ampliflora	Rubiaceae	Hedyotis	Yes	LC											√
Hedyotis assimilis	Rubiaceae	Oldenlandia	Yes	LC					√
Gypsophila perfoliata	Caryophyllaceae	Gypsophila		LC																					√
Hedyotis capitellata	Rubiaceae	Hedyotis				√								√	√													√
Halerpestes tricuspis	Ranunculaceae	Halerpestes								√
Hedyotis consanguinea	Rubiaceae	Oldenlandia	Yes	LC					√								√
Hedyotis hedyotidea	Rubiaceae	Oldenlandia		LC		√	√		√											√								√
Hedyotis uncinella	Rubiaceae	Hedyotis		LC	√				√											√
Hedyotis vestita	Rubiaceae	Oldenlandia												√	√					√		√	√
Hedysarum algidum	Fabaceae	Hedysarum	Yes	LC						√
Hedysarum alpinum	Fabaceae	Hedysarum		LC							√														√
Hedysarum blepharopterum	Fabaceae	Hedysarum	Yes							√
Hedysarum brachypterum	Fabaceae	Hedysarum	Yes	LC						√
Commelina communis	Commelinaceae	Commelina			√	√	√	√	√		√		√	√	√	√	√	√		√						√
Hedyotis auricularia	Rubiaceae	Oldenlandia		LC		√	√		√					√							√	√
Habenaria tibetica	Orchidaceae	Habenaria	Yes	NT						√
Gomphostemma chinense	Lamiaceae	Gomphostemma					√
Habenaria ciliolaris	Orchidaceae	Habenaria	Yes	LC				√
Habenaria davidii	Orchidaceae	Habenaria	Yes	NT				√																√
Habenaria delavayi	Orchidaceae	Habenaria	Yes	NT				√				√		√		√
Habenaria dentata	Orchidaceae	Habenaria		LC	√	√		√				√	√	√	√					√
Habenaria diphylla	Orchidaceae	Habenaria		LC						√
Habenaria glaucifolia	Orchidaceae	Habenaria	Yes	LC						√
Habenaria limprichtii	Orchidaceae	Habenaria	Yes	NT				√
Habenaria linguella	Orchidaceae	Habenaria		NT						√
Haplopteris flexuosa	Vittariaceae	Vittaria		LC				√							√
Habenaria szechuanica	Orchidaceae	Habenaria	Yes	NT						√
Haloxylon ammodendron	Chenopodiaceae	Haloxylon		LC																					√
Hackelia uncinatum	Boraginaceae	Hackelia		DD						√
Hackelochloa granularis	Poaceae	Hackelochloa		LC					√
Halenia corniculata	Gentianaceae	Halenia		LC						√	√							√
Halenia elliptica var. elliptica	Gentianaceae	Halenia						√		√	√			√		√					√
Halenia elliptica var. grandiflora	Gentianaceae	Halenia	Yes	LC						√
Halerpestes lancifolia	Ranunculaceae	Halerpestes		DD						√
Halerpestes ruthenica	Ranunculaceae	Halerpestes								√
Halerpestes sarmentosa	Ranunculaceae	Halerpestes								√
Gypsophila tschiliensis	Caryophyllaceae	Gypsophila	Yes	LC						√
Habenaria petelotii	Orchidaceae	Habenaria		DD				√
Gentianella acuta	Gentianaceae	Gentianella		LC							√
Gongronema napalense	Asclepiadaceae	Gongronema		LC																				√
Gentiana tianschanica	Gentianaceae	Gentiana		LC							√
Gentiana tibetica	Gentianaceae	Gentiana	Yes							√	√					√								√
Gentiana trichotoma	Gentianaceae	Gentiana	Yes							√
Gentiana triflora	Gentianaceae	Gentiana		LC							√		√					√
Gentiana urnula	Gentianaceae	Gentiana		LC						√	√
Gentiana veitchiorum	Gentianaceae	Gentiana		LC						√
Gentiana waltonii	Gentianaceae	Gentiana	Yes	NT						√
Gentiana szechenyii	Gentianaceae	Gentiana	Yes	LC						√															√
Gentiana yunnanensis	Gentianaceae	Gentiana	Yes	VU						√
Gentiana subuniflora	Gentianaceae	Gentiana	Yes	NT																					√
Gentianella arenaria	Gentianaceae	Gentianella	Yes	LC						√
Gentianella turkestanorum	Gentianaceae	Gentianella		LC															√
Gentianopsis barbata	Gentianaceae	Gentianopsis								√	√														√
Gentianopsis grandis	Gentianaceae	Gentianopsis	Yes	LC						√
Gentianopsis paludosa	Gentianaceae	Gentianopsis								√						√
Geranium dahuricum	Geraniaceae	Geranium		LC	√					√	√							√
Geranium delavayi	Geraniaceae	Geranium	Yes	LC											√
Geranium linearilobum	Geraniaceae	Geranium		LC																					√
Geranium maximowiczii	Geraniaceae	Geranium		LC							√
Gentiana wardii	Gentianaceae	Gentiana								√
Gentiana scabra	Gentianaceae	Gentiana		LC				√			√		√			√			√			√	√				√
Gentiana officinalis	Gentianaceae	Gentiana	Yes	LC						√	√
Gentiana phyllocalyx	Gentianaceae	Gentiana		LC						√
Gentiana primuliflora	Gentianaceae	Gentiana	Yes	LC								√
Gentiana pseudoaquatica	Gentianaceae	Gentiana		LC							√
Gentiana pseudosquarrosa	Gentianaceae	Gentiana	Yes	LC						√
Gentiana purdomii	Gentianaceae	Gentiana	Yes	LC						√
Gentiana rhodantha	Gentianaceae	Gentiana	Yes	LC	√			√	√	√			√	√	√	√								√		√
Gentiana rigescens	Gentianaceae	Gentiana	Yes	LC						√		√			√	√				√	√			√
Gentiana thunbergii var. minor	Gentianaceae	Gentiana		LC							√
Gentiana rubicunda	Gentianaceae	Gentiana	Yes					√
Geranium platyanthum	Geraniaceae	Geranium		LC						√	√							√
Gentiana simulatrix	Gentianaceae	Gentiana	Yes	LC						√
Gentiana sinoornata var. gloriosa	Gentianaceae	Gentiana	Yes	LC						√
Gentiana sinoornata var. sinoornata	Gentianaceae	Gentiana	Yes							√
Gentiana siphonantha	Gentianaceae	Gentiana	Yes	NT						√
Gentiana spathulifolia	Gentianaceae	Gentiana	Yes							√
Gentiana squarrosa	Gentianaceae	Gentiana		LC						√	√
Gentiana stipitata	Gentianaceae	Gentiana								√
Gentiana straminea	Gentianaceae	Gentiana		LC						√	√								√
Gentiana striata	Gentianaceae	Gentiana	Yes	LC						√
Gentiana robusta	Gentianaceae	Gentiana	Yes							√
Glycosmis parviflora	Rutaceae	Glycosmis		LC		√	√
Gleditsia australis	Fabaceae	Gleditsia		LC									√
Gleditsia japonica var. delavayi	Fabaceae	Gleditsia	Yes	LC										√		√								√
Gleditsia sinensis	Fabaceae	Gleditsia	Yes	LC	√		√	√	√		√		√					√						√
Globba racemosa	Zingiberaceae	Globba		LC		√		√	√
Glochidion eriocarpum	Euphorbiaceae	Glochidion		LC		√	√		√			√	√	√			√			√		√						√
Glochidion hirsutum	Euphorbiaceae	Glochidion		LC		√								√
Glochidion puberum	Euphorbiaceae	Glochidion		LC	√		√	√	√				√		√		√					√	√			√	√
Glochidion sphaerogynum	Euphorbiaceae	Glochidion		LC			√		√																	√
Geranium napuligerum	Geraniaceae	Geranium	Yes	LC						√														√
Glycine soja	Fabaceae	Glycine		LC				√	√		√							√
Glechoma hederacea	Lamiaceae	Glechoma		LC				√																	√
Glycosmis pentaphylla	Rutaceae	Glycosmis		LC		√																						√
Glycyrrhiza glabra	Fabaceae	Glycyrrhiza		LC						√	√							√	√
Glycyrrhiza pallidiflora	Fabaceae	Glycyrrhiza		LC						√
Gmelina arborea	Verbenaceae	Gmelina		VU		√									√													√
Gnaphalium japonicum	Asteraceae	Gnaphalium					√	√	√				√				√
Gnaphalium uliginosum	Asteraceae	Gnaphalium		LC							√
Gnetum montanum	Gnetaceae	Gnetum		LC		√			√											√	√							√
Gnetum parvifolium	Gnetaceae	Gnetum		LC	√	√	√		√						√		√				√
Gnetum pendulum	Gnetaceae	Gnetum	Yes	LC		√
Gloriosa superba	Liliaceae	Gloriosa				√																√	√				√
Gerbera nivea	Asteraceae	Gerbera										√
Hedysarum kirghisorum	Fabaceae	Hedysarum		LC																					√
Geranium pratense	Geraniaceae	Geranium		LC						√	√														√
Geranium pylzowianum	Geraniaceae	Geranium	Yes	LC						√
Geranium refractum	Geraniaceae	Geranium		LC						√
Geranium rosthornii	Geraniaceae	Geranium	Yes	LC				√
Geranium sibiricum	Geraniaceae	Geranium			√					√	√							√
Geranium strictipes	Geraniaceae	Geranium	Yes	LC								√				√								√
Geranium wallichianum	Geraniaceae	Geranium		LC						√						√
Geranium wilfordii	Geraniaceae	Geranium			√		√	√		√	√	√
Glechoma sinograndis	Lamiaceae	Glechoma	Yes	DD																				√
Gerbera delavayi	Asteraceae	Gerbera			√							√				√								√
Glechoma longituba	Lamiaceae	Glechoma			√	√	√	√	√		√	√	√				√	√	√					√				√
Geum aleppicum	Rosaceae	Geum		LC	√		√	√	√	√		√	√	√		√	√	√						√	√
Geum japonicum var. chinense	Rosaceae	Geum	Yes	LC	√		√	√		√		√	√		√	√		√		√				√		√
Girardinia diversifolia subsp. diversifolia	Urticaceae	Girardinia		LC	√		√	√		√		√	√			√		√						√				√
Girardinia diversifolia subsp. suborbiculata	Urticaceae	Girardinia		LC				√
Girardinia diversifolia subsp. triloba	Urticaceae	Girardinia	Yes	LC	√							√
Glabrella mihieri	Gesneriaceae	Briggsia						√
Glaucium squamigerum	Papaveraceae	Glaucium		LC																					√
Glebionis coronaria	Asteraceae	Chrysanthemum									√
Geranium nepalense	Geraniaceae	Geranium			√			√		√		√	√	√		√								√		√
Geranium wlassowianum	Geraniaceae	Geranium									√
Arenaria barbata var. hirsutissima	Caryophyllaceae	Arenaria	Yes	DD						√
Arenaria oreophila	Caryophyllaceae	Arenaria		LC						√
Ardisia maculosa	Myrsinaceae	Ardisia	Yes	LC										√								√
Ardisia mamillata	Myrsinaceae	Ardisia					√		√				√
Ardisia primulifolia	Myrsinaceae	Ardisia							√				√
Ardisia pseudocrispa	Myrsinaceae	Ardisia		DD			√		√
Ardisia pusilla	Myrsinaceae	Ardisia		LC	√				√				√
Ardisia solanacea	Myrsinaceae	Ardisia																										√
Ardisia thyrsiflora	Myrsinaceae	Ardisia		LC								√
Ardisia lindleyana	Myrsinaceae	Ardisia			√	√	√		√			√	√				√			√			√				√
Ardisia virens	Myrsinaceae	Ardisia		LC		√									√									√
Ardisia japonica	Myrsinaceae	Ardisia		LC	√	√	√	√	√				√				√			√			√			√
Arenaria bryophylla	Caryophyllaceae	Arenaria		LC						√
Arenaria densissima	Caryophyllaceae	Arenaria		LC						√
Arenaria festucoides	Caryophyllaceae	Arenaria								√
Arenaria haitzeshanensis	Caryophyllaceae	Arenaria	Yes							√
Arenaria juncea	Caryophyllaceae	Arenaria		LC							√							√
Arenaria kansuensis	Caryophyllaceae	Arenaria	Yes	LC						√
Arenaria lancangensis	Caryophyllaceae	Arenaria	Yes	LC						√
Arenaria melanandra	Caryophyllaceae	Arenaria		LC						√
Coniogramme japonica	Hemionitidaceae	Coniogramme		LC				√	√
Ardisia villosa	Myrsinaceae	Ardisia		LC		√			√
Ardisia brevicaulis	Myrsinaceae	Ardisia	Yes	LC	√		√	√	√				√
Aralia debilis	Araliaceae	Aralia	Yes	NT					√
Aralia decaisneana	Araliaceae	Aralia	Yes	LC			√	√	√				√															√
Aralia echinocaulis	Araliaceae	Aralia	Yes	LC				√	√								√
Aralia elata	Araliaceae	Aralia						√										√
Aralia undulata	Araliaceae	Aralia		LC					√																	√
Arceuthobium pini	Loranthaceae	Arceuthobium	Yes	LC						√
Archangelica brevicaulis	Apiaceae	Archangelica		LC																					√
Arctium lappa	Asteraceae	Arctium			√			√			√		√	√	√	√		√		√	√			√	√	√
Ardisia maclurei	Myrsinaceae	Ardisia	Yes	LC		√	√		√					√
Ardisia affinis	Myrsinaceae	Ardisia	Yes	DD					√
Arenaria przewalskii	Caryophyllaceae	Arenaria	Yes	LC						√
Ardisia brunnescens	Myrsinaceae	Ardisia		LC					√
Ardisia caudata	Myrsinaceae	Ardisia	Yes	LC			√		√
Ardisia chinensis	Myrsinaceae	Ardisia		DD					√
Ardisia corymbifera	Myrsinaceae	Ardisia		LC		√														√			√
Ardisia crenata	Myrsinaceae	Ardisia		LC	√	√		√	√			√	√	√	√		√			√	√	√	√			√	√	√
Ardisia crispa	Myrsinaceae	Ardisia		LC	√			√	√			√	√
Ardisia faberi	Myrsinaceae	Ardisia	Yes	LC	√	√		√															√
Ardisia fordii	Myrsinaceae	Ardisia	Yes	LC					√
Ardisia gigantifolia	Myrsinaceae	Ardisia		LC	√		√		√				√													√
Arctium tomentosum	Asteraceae	Arctium		LC																					√
Arisaema fargesii	Araceae	Typhonium	Yes	LC	√			√		√	√					√						√					√
Arenaria napuligera	Caryophyllaceae	Arenaria	Yes							√
Arisaema amurense	Araceae	Arisaema		LC				√		√	√							√
Arisaema aridum	Araceae	Arisaema	Yes	VU						√
Arisaema bockii	Araceae	Arisaema	Yes	LC					√
Arisaema calcareum	Araceae	Arisaema	Yes	EN	√																		√				√
Arisaema candidissimum	Araceae	Arisaema	Yes	LC												√
Arisaema costatum	Araceae	Arisaema		VU						√					√
Arisaema decipiens	Araceae	Arisaema		LC										√
Argyreia pierreana	Convolvulaceae	Argyreia		LC			√		√												√
Arisaema erubescens	Araceae	Arisaema		LC	√			√	√		√		√	√		√	√			√	√	√		√		√	√
Argyreia lineariloba	Convolvulaceae	Argyreia	Yes	DD								√
Arisaema flavum	Araceae	Arisaema		LC						√
Arisaema franchetianum	Araceae	Arisaema		LC						√											√	√
Arisaema heterophyllum	Araceae	Arisaema		LC				√		√	√															√
Arisaema intermedium	Araceae	Arisaema										√		√
Arisaema jacquemontii	Araceae	Arisaema		LC						√
Arisaema lobatum	Araceae	Arisaema	Yes	LC					√
Arisaema saxatile	Araceae	Arisaema	Yes	LC								√				√
Arisaema sinii	Araceae	Arisaema	Yes	LC									√
Arisaema souliei	Araceae	Arisaema	Yes	VU						√
Arisaema elephas	Araceae	Arisaema		LC						√				√
Argentina fallens	Rosaceae	Potentilla								√
Arenaria pulvinata	Caryophyllaceae	Arenaria		LC						√
Arenaria rhodantha	Caryophyllaceae	Arenaria		LC						√
Arenaria roborowskii	Caryophyllaceae	Arenaria	Yes	LC						√
Arenaria roseiflora	Caryophyllaceae	Arenaria	Yes	LC						√
Arenaria serpyllifolia	Caryophyllaceae	Arenaria		LC				√		√
Arenaria yulongshanensis	Caryophyllaceae	Arenaria	Yes	LC						√
Arenaria yunnanensis	Caryophyllaceae	Arenaria	Yes							√
Arenga caudata	Arecaceae	Arenga		LC		√
Argyreia wallichii	Convolvulaceae	Argyreia		LC		√
Argentina anserina	Rosaceae	Potentilla								√	√														√
Aralia continentalis	Araliaceae	Aralia		VU														√
Argentina leuconota	Rosaceae	Potentilla						√		√		√		√
Argentina lineata	Rosaceae	Potentilla				√		√		√		√		√	√					√	√	√	√	√			√	√
Argentina microphylla	Rosaceae	Potentilla								√
Argentina smithiana	Rosaceae	Potentilla								√
Argentina stenophylla var. emergens	Rosaceae	Potentilla		DD						√
Argentina stenophylla var. stenophylla	Rosaceae	Potentilla								√
Argentina turfosa	Rosaceae	Potentilla		NT										√
Argyreia acuta	Convolvulaceae	Argyreia		NT		√	√		√						√								√				√	√
Argyreia formosana	Convolvulaceae	Argyreia	Yes	LC		√
Arenga pinnata	Arecaceae	Arenga								√
Angelica dahurica var. dahurica	Apiaceae	Angelica			√		√		√		√		√			√		√		√
Aralia dasyphylla	Araliaceae	Aralia		LC	√			√	√			√	√			√	√							√
Anemone tetrasepala	Ranunculaceae	Anemone		LC						√
Anemone tibetica	Ranunculaceae	Anemone	Yes	LC						√
Anemone tomentosa	Ranunculaceae	Anemone	Yes	LC												√
Anemone trullifolia	Ranunculaceae	Anemone								√
Anemone vitifolia	Ranunculaceae	Anemone		LC								√	√			√							√	√			√
Angelica amurensis	Apiaceae	Angelica		LC														√
Angelica anomala	Apiaceae	Angelica			√
Anemone rupicola	Ranunculaceae	Anemone		LC						√
Angelica biserrata	Apiaceae	Angelica	Yes	LC	√			√			√
Anemone rivularis var. rivularis	Ranunculaceae	Anemone			√	√	√			√		√	√	√	√					√	√	√	√	√
Angelica dahurica var. formosana	Apiaceae	Angelica	Yes	LC						√								√
Angelica decursiva	Apiaceae	Peucedanum		LC				√	√								√
Angelica gigas	Apiaceae	Angelica		LC														√
Angelica laxifoliata	Apiaceae	Angelica	Yes	LC	√			√			√
Angelica megaphylla	Apiaceae	Angelica	Yes	VU				√
Angelica nitida	Apiaceae	Angelica	Yes	LC						√
Angelica oncosepala	Apiaceae	Angelica	Yes	LC											√
Angelica paeoniifolia	Apiaceae	Angelica	Yes	DD						√
Angelica polymorpha	Apiaceae	Angelica		LC				√
Angelica apaensis	Apiaceae	Angelica	Yes	NT						√
Anemone flaccida var. hirtella	Ranunculaceae	Anemone	Yes	LC				√
Anemone altaica	Ranunculaceae	Anemone		LC						√	√
Anemone amurensis	Ranunculaceae	Anemone																√
Anemone coelestina var. linearis	Ranunculaceae	Anemone		LC						√
Anemone davidii	Ranunculaceae	Anemone	Yes					√
Anemone demissa var. demissa	Ranunculaceae	Anemone								√				√
Anemone demissa var. major	Ranunculaceae	Anemone								√
Anemone demissa var. villosissima	Ranunculaceae	Anemone		LC						√
Anemone demissa var. yunnanensis	Ranunculaceae	Anemone	Yes	LC						√
Anemone sylvestris	Ranunculaceae	Anemone		LC																					√
Anemone flaccida var. flaccida	Ranunculaceae	Anemone						√
Anisodus acutangulus	Solanaceae	Anisodus	Yes	CR						√		√		√		√
Anemone flaccida var. hofengensis	Ranunculaceae	Anemone	Yes					√
Anemone geum subsp. ovalifolia	Ranunculaceae	Anemone		LC						√
Anemone griffithii	Ranunculaceae	Anemone		LC						√
Anemone hupehensis	Ranunculaceae	Anemone	Yes		√		√	√	√			√	√		√		√									√
Anemone imbricata	Ranunculaceae	Anemone	Yes	LC						√
Anemone narcissiflora subsp. protracta	Ranunculaceae	Anemone		LC																					√
Anemone obtusiloba	Ranunculaceae	Anemone								√
Anemone raddeana	Ranunculaceae	Anemone									√
Anemone rivularis var. flore-minore	Ranunculaceae	Anemone	Yes	LC				√			√	√
Anemone dichotoma	Ranunculaceae	Anemone		LC							√
Arabis paniculata	Brassicaceae	Arabis		LC						√
Apios fortunei	Fabaceae	Apios		LC	√			√					√
Apocynum pictum	Apocynaceae	Poacynum		LC														√	√
Apocynum venetum	Apocynaceae	Apocynum		LC							√								√						√
Aporusa villosa	Euphorbiaceae	Aporusa									√
Aquilegia glandulosa	Ranunculaceae	Aquilegia		LC																					√
Aquilegia oxysepala var. kansuensis	Ranunculaceae	Aquilegia	Yes	LC				√
Aquilegia oxysepala var. oxysepala	Ranunculaceae	Aquilegia						√										√
Aquilegia sibirica	Ranunculaceae	Aquilegia		LC																					√
Angelica sinensis	Apiaceae	Angelica	Yes	DD				√		√	√	√	√	√		√											√
Aquilegia yabeana	Ranunculaceae	Aquilegia	Yes	LC				√
Aphanamixis polystachya	Meliaceae	Aphanamixis		LC		√									√
Arabis pendula	Brassicaceae	Arabis		LC						√
Arachis hypogaea	Fabaceae	Arachis				√					√				√		√	√
Arachniodes simplicior	Dryopteridaceae	Arachniodes		LC				√
Aralia apioides	Araliaceae	Aralia	Yes	LC						√						√
Aralia armata	Araliaceae	Aralia		DD		√	√		√			√			√
Aralia atropurpurea	Araliaceae	Aralia	Yes	LC						√
Aralia caesia	Araliaceae	Aralia	Yes											√
Aralia chinensis	Araliaceae	Aralia	Yes	LC	√			√				√	√			√	√							√
Aristolochia contorta	Aristolochiaceae	Aristolochia		LC														√
Aquilegia viridiflora	Ranunculaceae	Aquilegia									√
Anthoxanthum nitens	Poaceae	Hierochloe		LC							√							√
Aralia cordata	Araliaceae	Aralia	Yes	LC				√
Anisodus carniolicoides	Thymelaeaceae	Scopolia	Yes	EN						√		√		√
Anisodus luridus	Solanaceae	Anisodus		LC						√		√				√
Anisodus tanguticus	Solanaceae	Anisodus		LC						√	√			√
Anisopappus chinensis	Asteraceae	Anisopappus		LC				√	√
Anna ophiorrhizoides	Gesneriaceae	Anna	Yes	LC																	√
Anneslea fragrans	Theaceae	Anneslea				√																						√
Anodendron nervosum	Apocynaceae	Anodendron				√
Antennaria dioica	Asteraceae	Antennaria		LC							√
Apios delavayi	Fabaceae	Apios	Yes	NT												√
Antenoron filiforme var. neofiliforme	Polygonaceae	Antenoron	Yes	LC				√	√								√
Apios carnea	Fabaceae	Apios		LC					√
Anthriscus sylvestris subsp. nemorosa	Apiaceae	Anthriscus								√
Anthriscus sylvestris subsp. sylvestris	Apiaceae	Anthriscus		LC				√		√	√
Antiaris toxicaria	Moraceae	Antiaris		NT		√
Antidesma bunius	Euphorbiaceae	Antidesma		LC		√
Antidesma montanum	Euphorbiaceae	Antidesma				√
Antiotrema dunnianum	Boraginaceae	Antiotrema	Yes	LC								√		√
Antrophyum henryi	Antrophyaceae	Antrophyum		VU	√
Antrophyum obovatum	Antrophyaceae	Antrophyum		LC	√
Angelica sylvestris	Apiaceae	Angelica		LC																					√
Antenoron filiforme var. filiforme	Polygonaceae	Antenoron					√	√	√				√				√
Asplenium pekinense	Thelypteridaceae	Asplenium		LC				√
Asarum heterotropoides	Aristolochiaceae	Asarum		VU	√						√							√	√				√
Aspidistra elatior	Liliaceae	Aspidistra			√		√	√	√			√	√
Aspidistra lurida	Liliaceae	Aspidistra	Yes	LC	√			√	√				√		√
Aspidistra typica	Liliaceae	Aspidistra		DD		√						√			√					√	√
Aspidocarya uvifera	Menispermaceae	Aspidocarya		LC						√
Aspidopterys obcordata	Malpighiaceae	Aspidopterys	Yes			√														√	√							√
Asplenium ensiforme	Thelypteridaceae	Asplenium		LC										√
Asplenium incisum	Thelypteridaceae	Asplenium		LC													√
Asparagus trichoclados	Liliaceae	Asparagus	Yes	LC											√
Asplenium normale	Thelypteridaceae	Asplenium		LC	√
Asparagus subscandens	Liliaceae	Asparagus	Yes	VU		√														√
Asplenium prolongatum	Thelypteridaceae	Asplenium		LC	√		√	√	√				√		√
Asplenium trichomanes	Thelypteridaceae	Asplenium		LC	√			√	√							√	√		√
Asplenium varians	Thelypteridaceae	Asplenium		LC	√				√	√
Aster ageratoides var. ageratoides	Asteraceae	Aster		LC				√	√		√			√
Aster ageratoides var. scaberulus	Asteraceae	Aster		LC													√
Aster albescens var. albescens	Asteraceae	Aster								√
Aster albescens var. salignus	Asteraceae	Aster		DD						√
Aster alpinus	Asteraceae	Aster									√														√
Aster altaicus var. altaicus	Asteraceae	Heteropappus								√	√														√
Asplenium indicum	Thelypteridaceae	Asplenium		LC						√
Asparagus filicinus	Liliaceae	Asparagus		LC		√		√		√		√	√			√
Arisaema yunnanense	Araceae	Arisaema	Yes	LC						√		√		√		√								√
Asarum ichangense	Aristolochiaceae	Asarum	Yes	LC													√
Asarum longerhizomatosum	Aristolochiaceae	Asarum	Yes	NT			√
Asarum maximum	Aristolochiaceae	Asarum	Yes	VU				√
Asarum pulchellum	Aristolochiaceae	Asarum	Yes	LC				√	√
Asarum sagittarioides	Aristolochiaceae	Asarum	Yes	LC			√						√
Asarum sieboldii	Aristolochiaceae	Asarum		VU	√			√			√					√		√	√
Asarum wulingense	Aristolochiaceae	Asarum	Yes	LC	√				√				√
Asperugo procumbens	Boraginaceae	Asperugo		LC															√						√
Asparagus cochinchinensis	Liliaceae	Asparagus		LC	√			√			√		√		√	√	√	√	√	√		√	√			√		√
Aster asteroides	Asteraceae	Aster		DD						√
Asparagus gobicus	Liliaceae	Asparagus		LC							√
Asparagus kansuensis	Liliaceae	Asparagus	Yes	LC						√
Asparagus longiflorus	Liliaceae	Asparagus	Yes	LC						√
Asparagus lycopodineus	Liliaceae	Asparagus		LC								√		√	√
Asparagus meioclados	Liliaceae	Asparagus	Yes	LC								√			√
Asparagus myriacanthus	Liliaceae	Asparagus	Yes	LC						√
Asparagus neglectus	Liliaceae	Asparagus		LC						√															√
Asparagus officinalis	Liliaceae	Asparagus																	√
Asparagus racemosus	Liliaceae	Asparagus		LC						√
Asparagus brachyphyllus	Liliaceae	Asparagus		LC						√
Aster tsarungensis	Asteraceae	Aster	Yes	DD						√
Aster prainii	Asteraceae	Aster	Yes	DD						√
Aster salwinensis	Asteraceae	Aster		DD						√
Aster scaber	Asteraceae	Doellingeria					√	√	√		√		√				√
Aster senecioides	Asteraceae	Aster	Yes	NT								√
Aster smithianus	Asteraceae	Aster	Yes	LC						√
Aster souliei	Asteraceae	Aster		LC						√									√
Aster tataricus	Asteraceae	Aster		LC	√	√				√	√	√										√	√				√
Aster techinensis	Asteraceae	Aster	Yes	DD						√
Aster altaicus var. hirsutus	Asteraceae	Heteropappus								√
Aster trinervius	Asteraceae	Aster		LC	√					√
Aster oreophilus	Asteraceae	Aster	Yes	LC								√			√
Aster turbinatus	Asteraceae	Aster	Yes														√
Aster yunnanensis	Asteraceae	Aster	Yes							√
Asteropyrum peltatum subsp. cavaleriei	Ranunculaceae	Asteropyrum	Yes	NT				√
Asteropyrum peltatum subsp. Peltatum	Ranunculaceae	Asteropyrum		VU				√
Astilbe chinensis	Saxifragaceae	Astilbe			√			√	√			√				√		√					√				√
Astilbe grandis	Saxifragaceae	Astilbe		LC	√			√
Astilbe rivularis var. myriantha	Saxifragaceae	Astilbe	Yes	LC						√		√		√	√						√	√					√
Astragalus acaulis	Fabaceae	Astragalus	Yes	LC						√
Astragalus altaicola	Fabaceae	Astragalus	Yes	LC																					√
Aster tongolensis	Asteraceae	Aster	Yes	LC					√	√
Aster hispidus	Liliaceae	Heterosmilax		LC						√
Asarum geophilum	Aristolochiaceae	Asarum	Yes	LC					√
Aster auriculatus	Asteraceae	Aster	Yes	DD										√
Aster batangensis	Asteraceae	Aster	Yes							√
Aster crenatifolius	Asteraceae	Heteropappus		LC						√
Aster diplostephioides	Asteraceae	Aster		LC						√
Aster farreri	Asteraceae	Aster	Yes	LC						√
Aster flaccidus	Asteraceae	Aster								√															√
Aster fulgidulus	Asteraceae	Aster	Yes	DD						√
Aster fuscescens	Asteraceae	Aster								√
Aster poliothamnus	Asteraceae	Aster	Yes	LC						√
Aster himalaicus	Asteraceae	Aster		LC						√
Aster pekinensis	Asteraceae	Kalimeris									√															√
Aster hypoleucus	Asteraceae	Aster	Yes	DD						√
Aster incisus	Asteraceae	Kalimeris															√
Aster indicus	Asteraceae	Kalimeris			√			√	√			√	√	√		√	√									√
Aster jeffreyanus	Asteraceae	Aster	Yes	DD						√
Aster likiangensis	Asteraceae	Aster		LC						√
Aster marchandii	Asteraceae	Doellingeria	Yes	LC								√
Aster megalanthus	Asteraceae	Aster	Yes	LC						√
Aster neoelegans	Asteraceae	Aster								√
Aster altaicus var. millefolius	Asteraceae	Heteropappus		LC						√
Aster handelii	Asteraceae	Aster	Yes	DD						√
Artemisia conaensis	Asteraceae	Artemisia	Yes	LC						√
Asarum himalaicum	Aristolochiaceae	Asarum		VU				√		√
Artemisia annua	Asteraceae	Artemisia		LC	√	√					√		√	√		√	√						√	√	√	√	√
Artemisia anomala	Asteraceae	Artemisia	Yes				√		√								√
Artemisia argyi var. argyi	Asteraceae	Artemisia			√	√					√		√		√	√		√					√			√	√	√
Artemisia argyi var. gracilis	Asteraceae	Artemisia		LC							√
Artemisia austroyunnanensis	Asteraceae	Artemisia		LC								√
Artemisia brachyloba	Asteraceae	Artemisia		LC						√	√
Artemisia campbellii	Asteraceae	Artemisia		LC						√
Artemisia adamsii	Asteraceae	Artemisia		LC						√
Artemisia carvifolia	Asteraceae	Artemisia						√		√		√				√	√
Artemisia absinthium	Asteraceae	Artemisia		LC															√
Artemisia demissa	Asteraceae	Artemisia		LC						√
Artemisia desertorum	Asteraceae	Artemisia								√
Artemisia dracunculus	Asteraceae	Artemisia								√									√						√
Artemisia dubia var. dubia	Asteraceae	Artemisia								√
Artemisia dubia var. subdigitata	Asteraceae	Artemisia		LC						√	√
Artemisia eriopoda	Asteraceae	Artemisia							√	√
Artemisia frigida	Asteraceae	Artemisia								√	√														√
Artemisia giraldii	Asteraceae	Artemisia	Yes							√
Artemisia gmelinii	Asteraceae	Artemisia								√	√
Artemisia capillaris	Asteraceae	Artemisia			√	√	√	√	√	√	√	√	√					√	√			√	√			√	√
Aristolochia mollissima	Aristolochiaceae	Aristolochia	Yes					√
Androsace tapete	Primulaceae	Androsace		LC						√
Aristolochia debilis	Aristolochiaceae	Aristolochia			√		√	√	√	√	√		√			√	√	√				√
Aristolochia fangchi	Aristolochiaceae	Aristolochia	Yes	LC					√		√															√
Aristolochia fordiana	Aristolochiaceae	Aristolochia	Yes	VU			√		√
Aristolochia gentilis	Aristolochiaceae	Aristolochia	Yes	LC						√
Aristolochia griffithii	Aristolochiaceae	Aristolochia		LC		√				√		√			√					√	√
Aristolochia kaempferi	Aristolochiaceae	Aristolochia		LC				√		√														√
Aristolochia kwangsiensis	Aristolochiaceae	Aristolochia	Yes	LC		√	√	√	√														√			√
Artemisia angustissima	Asteraceae	Artemisia		LC				√	√	√		√		√			√			√
Aristolochia manshuriensis	Aristolochiaceae	Aristolochia	Yes	NT						√								√
Artemisia indica	Asteraceae	Artemisia					√		√					√
Aristolochia moupinensis	Aristolochiaceae	Aristolochia	Yes				√			√		√		√		√					√			√
Aristolochia saccata	Aristolochiaceae	Aristolochia		LC																√
Aristolochia tagala	Aristolochiaceae	Aristolochia		LC		√														√		√	√
Aristolochia transsecta	Aristolochiaceae	Aristolochia		DD		√						√			√
Aristolochia tuberosa	Aristolochiaceae	Aristolochia	Yes	VU	√	√	√	√	√
Aristolochia tubiflora	Aristolochiaceae	Aristolochia	Yes	LC	√			√	√
Arnebia decumbens	Boraginaceae	Arnebia		LC																					√
Arnebia guttata	Boraginaceae	Arnebia		VU							√								√						√
Arnebia szechenyi	Boraginaceae	Arnebia	Yes	LC							√
Aristolochia longgangensis	Aristolochiaceae	Aristolochia							√
Arthromeris mairei	Polypodiaceae	Arthromeris		LC				√				√			√												√
Artemisia sieversiana	Asteraceae	Artemisia								√	√									√				√
Artemisia smithii	Asteraceae	Artemisia	Yes	LC						√
Artemisia sphaerocephala	Asteraceae	Artemisia		LC							√
Artemisia stricta	Asteraceae	Artemisia								√
Artemisia tainingensis	Asteraceae	Artemisia								√
Artemisia vestita	Begoniaceae	Begonia		LC					√	√	√							√
Artemisia vulgaris	Asteraceae	Artemisia				√											√		√			√
Artemisia waltonii	Asteraceae	Artemisia	Yes							√
Artemisia halodendron	Asteraceae	Artemisia		LC						√	√
Arthromeris lehmannii	Polypodiaceae	Arthromeris		LC								√															√
Artemisia roxburghiana	Asteraceae	Artemisia								√					√
Arthromeris wallichiana	Polypodiaceae	Arthromeris		LC																		√	√				√
Artocarpus styracifolius	Moraceae	Artocarpus		LC			√
Aruncus sylvester	Rosaceae	Aruncus		LC										√
Arundina graminifolia	Orchidaceae	Arundina		LC		√			√					√			√			√	√
Arundo donax	Poaceae	Arundo		LC		√		√				√		√			√					√	√					√
Asarum caudigerum	Aristolochiaceae	Asarum		LC	√		√	√	√				√				√
Asarum caulescens	Aristolochiaceae	Asarum	Yes	LC	√			√
Asarum chinense	Aristolochiaceae	Asarum	Yes	LC	√			√
Asarum forbesii	Aristolochiaceae	Asarum	Yes	NT				√	√				√
Arthraxon hispidus	Poaceae	Arthraxon		LC							√
Artemisia mongolica	Asteraceae	Artemisia								√
Aristolochia championii	Aristolochiaceae	Aristolochia	Yes	NT					√												√
Artemisia integrifolia	Asteraceae	Artemisia								√	√
Artemisia kanashiroi	Asteraceae	Artemisia	Yes	LC						√
Artemisia lactiflora	Asteraceae	Artemisia			√		√	√	√				√			√	√
Artemisia lancea	Asteraceae	Artemisia														√
Artemisia lavandulifolia	Asteraceae	Artemisia				√				√	√						√		√						√
Artemisia macrocephala	Asteraceae	Artemisia		LC						√
Artemisia manshurica	Asteraceae	Artemisia	Yes	LC							√
Artemisia mattfeldii var. etomentosa	Asteraceae	Artemisia	Yes	LC						√
Artemisia scoparia	Asteraceae	Artemisia								√	√	√	√					√	√			√	√			√	√
Artemisia minor	Asteraceae	Artemisia		LC						√
Artemisia rupestris	Asteraceae	Artemisia									√								√						√
Artemisia moorcroftiana	Asteraceae	Artemisia								√
Artemisia myriantha	Asteraceae	Artemisia												√
Artemisia ordosica	Asteraceae	Artemisia	Yes							√
Artemisia parviflora	Asteraceae	Artemisia		LC						√
Artemisia persica	Asteraceae	Artemisia								√
Artemisia pewzowi	Asteraceae	Artemisia								√
Artemisia phaeolepis	Asteraceae	Artemisia		LC						√
Artemisia robusta	Asteraceae	Artemisia	Yes	LC										√
Artemisia hedinii	Asteraceae	Artemisia								√	√
Artemisia mattfeldii var. mattfeldii	Asteraceae	Artemisia	Yes							√
Adenophora stenophylla	Campanulaceae	Adenophora	Yes								√
Aconitum yangii var. villosulum	Ranunculaceae	Aconitum	Yes	LC						√
Adenophora liliifolia	Campanulaceae	Adenophora		LC																					√
Adenophora liliifolioides	Campanulaceae	Adenophora	Yes	LC						√
Adenophora micrantha	Campanulaceae	Adenophora	Yes	LC							√
Adenophora ningxianica	Campanulaceae	Adenophora	Yes	LC							√
Adenophora pereskiifolia	Campanulaceae	Adenophora		LC							√							√
Adenophora petiolata subsp. hunanensis	Campanulaceae	Adenophora	Yes	LC							√
Adenophora polyantha	Campanulaceae	Adenophora									√
Adenophora khasiana	Campanulaceae	Adenophora								√		√		√		√
Adenophora stenanthina	Campanulaceae	Adenophora								√	√
Adenophora jasionifolia	Campanulaceae	Adenophora	Yes							√
Adenophora stricta subsp. aurita	Campanulaceae	Adenophora	Yes	LC				√					√
Adenophora stricta subsp. Stricta	Campanulaceae	Adenophora			√			√			√	√	√					√
Adenophora tetraphylla	Campanulaceae	Adenophora		LC	√				√		√	√	√					√					√			√	√
Adenophora tricuspidata	Campanulaceae	Adenophora		LC							√
Adenosma glutinosum	Scrophulariaceae	Adenosma		LC			√		√
Adenosma indianum	Scrophulariaceae	Adenosma		LC			√
Adenostemma lavenia	Asteraceae	Adenostemma				√	√	√	√			√			√		√			√	√
Adiantum bonatianum	Sinopteridaceae	Adiantum						√
Adiantum capillus-junonis	Sinopteridaceae	Adiantum		LC	√			√
Adenophora potaninii subsp. wawreana	Campanulaceae	Adenophora	Yes	LC							√
Actinodaphne obovata	Lauraceae	Actinodaphne		NT																		√
Agrimonia pilosa var. nepalensis	Rosaceae	Agrimonia														√					√
Acorus calamus	Araceae	Acorus		DD	√	√					√		√	√	√			√		√		√	√		√	√	√	√
Acorus gramineus	Araceae	Acorus		LC	√	√		√	√	√	√	√	√	√	√	√	√	√	√	√	√	√	√			√	√	√
Acrocephalus hispidus	Lamiaceae	Acrocephalus		LC											√
Acronema nervosum	Apiaceae	Acronema								√
Acronychia pedunculata	Rutaceae	Acronychia		LC		√
Acroptilon repens	Asteraceae	Acroptilon									√								√						√
Actaea asiatica	Ranunculaceae	Actaea		LC				√			√
Adenophora lamarckii	Campanulaceae	Adenophora		LC																					√
Actinocarya tibetica	Boraginaceae	Actinocarya		LC						√
Adiantum davidii	Sinopteridaceae	Adiantum	Yes	LC				√		√		√							√
Actinodaphne pilosa	Lauraceae	Actinodaphne		LC			√
Adenanthera pavonina	Fabaceae	Adenanthera				√									√													√
Adenia cardiophylla	Passifloraceae	Adenia		LC		√
Adenia heterophylla	Passifloraceae	Adenia		LC		√
Adenocaulon himalaicum	Asteraceae	Adenocaulon		LC				√		√	√
Adenophora capillaria subsp. paniculata	Campanulaceae	Adenophora	Yes								√
Adenophora coelestis	Campanulaceae	Adenophora	Yes	LC						√		√
Adenophora divaricata	Campanulaceae	Adenophora		LC							√
Adenophora gmelinii	Campanulaceae	Adenophora									√
Actaea erythrocarpa	Ranunculaceae	Actaea		LC														√
Afgekia filipes	Fabaceae	Whitfordiodendron					√
Aegle marmelos	Najadaceae	Aegle		VU		√				√
Aegopodium alpestre	Apiaceae	Aegopodium		LC							√
Aeluropus sinensis	Poaceae	Aeluropus	Yes	LC							√
Aerva sanguinolenta	Amaranthaceae	Aerva		LC		√	√					√
Aeschynanthus acuminatus	Gesneriaceae	Aeschynanthus		LC			√		√											√			√				√
Aeschynanthus poilanei	Gesneriaceae	Aeschynanthus		LC																√
Aeschynomene indica	Fabaceae	Aeschynomene						√
Aesculus assamica	Hippocastanaceae	Aesculus		LC		√				√	√				√					√
Adiantum capillus-veneris	Sinopteridaceae	Adiantum		LC	√	√	√	√	√	√		√	√		√	√			√			√	√
Aesculus chinensis var. wilsonii	Hippocastanaceae	Aesculus	Yes	LC	√			√		√	√	√									√
Adonis davidii	Ranunculaceae	Adonis		LC						√				√
Aganosma siamensis	Apocynaceae	Aganosma		LC										√
Agapetes burmanica	Ericaceae	Agapetes				√
Agapetes lacei	Ericaceae	Agapetes		NT								√
Agapetes mannii	Ericaceae	Agapetes		LC		√									√
Agapetes neriifolia	Ericaceae	Agapetes		DD								√		√	√
Ageratum conyzoides	Asteraceae	Ageratum				√	√		√			√	√	√	√		√			√		√	√			√		√
Aglaomorpha coronans	Drynariaceae	Pseudodrynaria		LC	√	√	√		√
Aglaonema modestum	Araceae	Aglaonema		NT			√		√
Anemarrhena asphodeloides	Agavaceae	Anemarrhena									√											√	√
Aesculus chinensis var. chinensis	Hippocastanaceae	Aesculus	Yes		√			√		√	√	√
Adiantum venustum	Sinopteridaceae	Adiantum		DD															√
Aconitum volubile	Ranunculaceae	Aconitum								√								√
Adiantum edgeworthii	Sinopteridaceae	Adiantum		LC				√
Adiantum erythrochlamys	Sinopteridaceae	Adiantum	Yes	LC				√
Adiantum flabellulatum	Sinopteridaceae	Adiantum		LC	√	√	√	√	√				√				√
Adiantum gravesii	Sinopteridaceae	Adiantum		LC				√
Adiantum malesianum	Sinopteridaceae	Adiantum		LC				√
Adiantum monochlamys	Sinopteridaceae	Adiantum		NT				√
Adiantum myriosorum	Sinopteridaceae	Adiantum		NT		√		√
Adiantum pedatum	Sinopteridaceae	Adiantum		NT						√								√
Aeginetia indica	Scrophulariaceae	Aeginetia		LC				√	√								√				√
Adiantum refractum	Sinopteridaceae	Adiantum	Yes	LC				√
Adonis sibirica	Ranunculaceae	Adonis		LC																					√
Adina pilulifera	Rubiaceae	Adina		LC			√		√
Adina rubella	Rubiaceae	Adina		LC	√		√	√	√				√													√
Adinandra glischroloma var. macrosepala	Theaceae	Adinandra	Yes	LC					√
Adinandra millettii	Theaceae	Adinandra	Yes	LC													√
Adinandra nitida	Theaceae	Adinandra	Yes	LC			√
Adonis amurensis	Ranunculaceae	Adonis																√
Adonis chrysocyathus	Ranunculaceae	Adonis		LC																					√
Adonis coerulea	Ranunculaceae	Adonis	Yes	LC						√
Adiantum caudatum	Sinopteridaceae	Adiantum		LC				√						√		√
Adiantum philippense	Sinopteridaceae	Adiantum		LC		√		√				√		√	√				√		√		√
Achyranthes aspera var. indica	Amaranthaceae	Achyranthes		LC								√
Aconitum yangii var. yangii	Ranunculaceae	Aconitum	Yes							√
Achillea acuminata	Asteraceae	Achillea		LC							√
Achillea alpina	Asteraceae	Achillea			√			√	√	√	√		√
Achillea asiatica	Asteraceae	Achillea		LC							√														√
Achillea millefolium	Asteraceae	Achillea						√	√		√
Achillea ptarmicoides	Asteraceae	Achillea		LC							√
Achillea wilsoniana	Asteraceae	Achillea	Yes	LC	√	√	√	√	√	√		√	√	√	√					√				√		√
Achnatherum inebrians	Poaceae	Achnatherum		LC							√
Acer tataricum subsp. ginnala	Aceraceae	Acer		LC							√
Achyranthes aspera var. aspera	Amaranthaceae	Achyranthes			√	√	√	√	√			√	√	√	√	√	√			√				√				√
Acer sterculiaceum subsp. franchetii	Aceraceae	Acer	Yes	LC				√
Achyranthes aspera var. rubrofusca	Amaranthaceae	Achyranthes		LC											√
Achyranthes bidentata	Amaranthaceae	Achyranthes				√	√	√		√	√	√			√		√	√					√	√		√	√
Achyranthes longifolia	Amaranthaceae	Achyranthes		LC	√		√	√	√			√	√				√									√
Acmella calva	Asteraceae	Spilanthes		LC		√															√	√	√				√
Acmella paniculata	Asteraceae	Spilanthes		LC		√			√					√							√							√
Acomastylis elata	Rosaceae	Acomastylis		LC						√
Aconitum alboviolaceum	Ranunculaceae	Aconitum																√
Aconitum apetalum	Ranunculaceae	Aconitum		NT														√
Aconitum brachypodum	Ranunculaceae	Aconitum	Yes			√	√	√		√						√							√
Achnatherum splendens	Poaceae	Achnatherum		LC							√
Abutilon hirtum	Tiliaceae	Abutilon													√
Abelia chinensis	Caprifoliaceae	Abelia	Yes	LC	√			√	√
Abelmoschus crinitus	Tiliaceae	Abelmoschus		LC											√
Abelmoschus sagittifolius	Tiliaceae	Abelmoschus		LC																				√		√
Abies delavayi	Pinaceae	Abies								√
Abies ernestii	Pinaceae	Abies	Yes							√
Abies spectabilis	Pinaceae	Abies		VU						√
Abies squamata	Pinaceae	Abies	Yes	VU						√
Abrus cantoniensis	Fabaceae	Abrus					√
Acer truncatum	Aceraceae	Acer	Yes	LC							√
Abrus precatorius	Fabaceae	Abrus		LC						√	√	√							√			√	√
Aconitum cannabifolium	Ranunculaceae	Aconitum	Yes	LC				√
Abutilon indicum	Tiliaceae	Abutilon		LC		√	√								√				√							√		√
Acalypha australis	Euphorbiaceae	Acalypha		LC	√		√	√	√	√			√				√
Acanthocalyx alba	Dipsacaceae	Morina		LC						√
Acanthocalyx nepalensis subsp. delavayi	Dipsacaceae	Morina		LC						√		√		√		√
Acanthocalyx nepalensis subsp. nepalensis	Dipsacaceae	Morina								√														√
Acanthus leucostachyus	Acanthaceae	Acanthus		NT		√
Acer davidii	Aceraceae	Acer	Yes									√				√
Acer fabri	Aceraceae	Acer		LC	√								√
Acer oliverianum	Aceraceae	Acer	Yes	LC				√
Abrus mollis	Fabaceae	Abrus					√						√													√
Aconitum sinomontanum	Ranunculaceae	Aconitum	Yes		√			√
Aconitum ouvrardianum var. ouvrardianum	Ranunculaceae	Aconitum								√
Aconitum pendulum	Ranunculaceae	Aconitum	Yes	LC						√
Aconitum polyschistum	Ranunculaceae	Aconitum	Yes	LC						√
Aconitum pulchellum	Ranunculaceae	Aconitum								√
Aconitum refractum	Ranunculaceae	Aconitum	Yes	LC						√
Aconitum richardsonianum var. pseudosessiliflorum	Ranunculaceae	Aconitum	Yes	DD						√
Aconitum richardsonianum var. richardsonianum	Ranunculaceae	Aconitum	Yes							√
Aconitum scaposum	Ranunculaceae	Aconitum		LC	√			√
Aconitum brevicalcaratum	Ranunculaceae	Aconitum	Yes							√
Aconitum sinchiangense	Ranunculaceae	Aconitum	Yes	LC							√
Aconitum nagarum var. acaule	Ranunculaceae	Aconitum										√				√						√		√
Aconitum soongaricum	Ranunculaceae	Aconitum		LC							√								√						√
Aconitum spicatum	Ranunculaceae	Aconitum		LC						√
Aconitum stapfianum	Ranunculaceae	Aconitum	Yes	NT								√		√		√								√
Aconitum stylosum	Ranunculaceae	Aconitum	Yes	LC						√						√
Aconitum tanguticum	Ranunculaceae	Aconitum	Yes	LC						√	√
Aconitum tongolense	Ranunculaceae	Aconitum	Yes	VU						√
Aconitum transsectum	Ranunculaceae	Aconitum	Yes													√
Aconitum umbrosum	Ranunculaceae	Aconitum		LC														√
Aconitum vilmorinianum	Ranunculaceae	Aconitum	Yes									√			√
Aconitum septentrionale	Ranunculaceae	Aconitum									√
Aconitum henryi	Ranunculaceae	Aconitum	Yes	LC				√		√
Agrimonia pilosa var. pilosa	Rosaceae	Agrimonia		LC	√			√					√	√	√	√	√		√	√	√	√				√	√	√
Aconitum carmichaelii	Ranunculaceae	Aconitum			√			√	√		√		√	√		√		√	√			√	√			√	√
Aconitum coreanum	Ranunculaceae	Aconitum		LC							√							√							√
Aconitum crassiflorum	Ranunculaceae	Aconitum	Yes	NT						√
Aconitum episcopale	Ranunculaceae	Aconitum	Yes	LC								√		√		√								√
Aconitum fengii	Ranunculaceae	Aconitum	Yes	LC						√														√
Aconitum flavum	Ranunculaceae	Aconitum	Yes	LC						√
Aconitum forrestii	Ranunculaceae	Aconitum	Yes	VU						√
Aconitum geniculatum	Ranunculaceae	Aconitum	Yes							√		√
Aconitum ouvrardianum var. acutiusculum	Ranunculaceae	Aconitum	Yes	LC						√
Aconitum hemsleyanum	Ranunculaceae	Aconitum	Yes		√			√
Aconitum naviculare	Ranunculaceae	Aconitum		LC						√	√
Aconitum karakolicum	Ranunculaceae	Aconitum																							√
Aconitum kirinense	Ranunculaceae	Aconitum																√
Aconitum kongboense var. kongboense	Ranunculaceae	Aconitum	Yes							√
Aconitum kongboense var. villosum	Ranunculaceae	Aconitum	Yes	LC						√
Aconitum kusnezoffii	Ranunculaceae	Aconitum			√						√
Aconitum leucostomum	Ranunculaceae	Aconitum																							√
Aconitum liangshanicum	Ranunculaceae	Aconitum	Yes	VU								√
Aconitum monticola	Ranunculaceae	Aconitum		NT																					√
Aconitum brunneum	Ranunculaceae	Aconitum	Yes	VU						√
Aconitum gymnandrum	Ranunculaceae	Aconitum	Yes							√
Amomum maximum	Zingiberaceae	Amomum		LC		√																						√
Allophylus longipes	Sapindaceae	Allophylus		LC		√
Alstonia mairei	Apocynaceae	Alstonia	Yes	LC								√
Alstonia rostrata	Apocynaceae	Winchia		LC		√									√
Alstonia scholaris	Apocynaceae	Alstonia				√	√								√					√	√	√	√					√
Alternanthera sessilis	Amaranthaceae	Alternanthera				√								√
Alysicarpus rugosus	Fabaceae	Alysicarpus		LC		√
Alysicarpus vaginalis	Fabaceae	Alysicarpus				√
Amalocalyx microlobus	Apocynaceae	Amalocalyx		LC		√
Alpinia tonkinensis	Zingiberaceae	Alpinia					√
Amomum longiligulare	Zingiberaceae	Amomum	Yes	LC			√				√							√	√
Alpinia pumila	Zingiberaceae	Alpinia	Yes	DD	√								√
Amomum muricarpum	Zingiberaceae	Amomum		NT		√	√
Amomum neoaurantiacum	Zingiberaceae	Amomum	Yes	NT		√
Amomum repoeense	Zingiberaceae	Amomum		LC		√
Amomum sericeum	Zingiberaceae	Amomum				√
Amomum subulatum	Zingiberaceae	Amomum		LC		√				√																		√
Amomum tsaoko	Zingiberaceae	Amomum	Yes			√	√			√	√	√		√	√	√			√		√
Amomum villosum var. villosum	Zingiberaceae	Amomum				√	√		√	√	√				√			√	√			√	√
Amomum villosum var. xanthioides	Zingiberaceae	Amomum				√	√				√							√	√									√
Amoora stellato-squamosa	Meliaceae	Dysoxylum	Yes			√
Amentotaxus argotaenia	Taxaceae	Amentotaxus		VU					√
Alpinia blepharocalyx	Zingiberaceae	Alpinia				√								√
Aglaonema simplex	Araceae	Aglaonema				√
Alniphyllum fortunei	Styracaceae	Alniphyllum		LC								√
Alnus hirsuta	Betulaceae	Alnus		LC														√
Alnus japonica	Betulaceae	Alnus																√
Alnus nepalensis	Betulaceae	Alnus		LC	√	√						√		√	√	√				√	√	√	√					√
Alnus trabeculosa	Betulaceae	Alnus		LC					√
Alocasia cucullata	Araceae	Alocasia		LC		√	√		√				√				√				√	√	√					√
Alocasia odora	Araceae	Alocasia				√			√						√
Alpinia zerumbet	Zingiberaceae	Alpinia																										√
Alopecurus aequalis	Poaceae	Alopecurus		LC							√
Ampelopsis aconitifolia	Vitaceae	Ampelopsis	Yes						√		√		√											√
Alpinia chinensis	Zingiberaceae	Alpinia			√				√
Alpinia conchigera	Zingiberaceae	Alpinia		DD		√
Alpinia coriandriodora	Zingiberaceae	Alpinia	Yes	VU			√
Alpinia galanga	Zingiberaceae	Alpinia		DD		√	√			√	√		√		√				√			√	√				√	√
Alpinia hainanensis	Zingiberaceae	Alpinia		LC		√	√			√	√								√				√				√	√
Alpinia japonica	Zingiberaceae	Alpinia		LC	√	√	√	√	√				√				√					√
Alpinia kwangsiensis	Zingiberaceae	Alpinia	Yes	DD		√
Alpinia officinarum	Zingiberaceae	Alpinia	Yes			√			√	√	√					√		√	√	√						√
Alpinia oxyphylla	Zingiberaceae	Alpinia	Yes							√	√							√	√
[truncated: 3,822 more rows]
